# Supplementary material for: Crystal structure of 3-(2,2-di­bromo­acet­yl)-4-hy­droxy-2H-chromen-2-one
Source: Acta Crystallogr E Crystallogr Commun. 2015 Jan 3;71(Pt 2):121–3. doi: 10.1107/S2056989014027947 (PMC4384588; doi:10.1107/S2056989014027947)
Supplement: Supplementary file 1 [file e-71-00121-sup1.cif]

##############################################################################
#                                                                            #
# This CIF contains the data in a paper accepted for publication in          #
# Acta Crystallographica Section E. It conforms to the requirements of       #
# Notes for Authors for Acta Crystallographica Section E, and has been       #
# peer reviewed under the auspices of the IUCr Commission on Journals.       #
#                                                                            #
# Full details of the Crystallographic Information File format               #
# are given in the paper "The Crystallographic Information File (CIF):       #
# a New Standard Archive File for Crystallography" by S. R. Hall, F. H.      #
# Allen and I. D. Brown [Acta Cryst. (1991), A47, 655-685].                  #
#                                                                            #
# The current version of the core CIF dictionary is obtainable from          #
# ftp://ftp.iucr.org/pub/cif_core.dic.                                       #
#                                                                            #
# Software is freely available for graphical display of the structure(s)     #
# in this CIF. For information consult the CIF software page                 #
# http://www.iucr.org/resources/cif/software.                                #
#                                                                            #
# This file may be used for bona fide research purposes within the           #
# scientific community so long as proper attribution is given to the journal # 
# article from which it was obtained.                                        #
#                                                                            #
##############################################################################
data_I
_database_code_depnum_ccdc_archive 'CCDC 1040655'
_audit_creation_method     SHELXL-97
_journal_date_recd_electronic     2014-11-27
_journal_date_accepted     2014-12-22
_journal_name_full     'Acta Crystallographica, Section E'
_journal_year     2015
_journal_volume     71
_journal_issue      2
_journal_page_first     121
_journal_page_last     123
_journal_paper_category     GO
_journal_paper_doi     10.1107/S2056989014027947
_journal_coeditor_code     CV5480
_publ_contact_author_name     'Ben Hassen, Rached'
_publ_contact_author_address
;
Unit\'e de chimie des Mat\'eriaux et de l'environnement UR11ES25,
ISSBAT, Universit\'e de Tunis-ElManar,
9, Avenue Dr. Zoheir SAFI, 1006 Tunis, Tunisia
;
_publ_contact_author_email     'rached.benhassen@fss.rnu.tn'
_publ_contact_author_fax     '216 71 57 35 26'
_publ_contact_author_phone     '216 98 69 27 45'
_publ_section_title
;
Crystal structure of 3-(2,2-dibromoacetyl)-4-hydroxy-2<i>H</i>-chromen-2-one
;
loop_
    _publ_author_name
    _publ_author_footnote
    _publ_author_address
    'Brahmia, Ameni' .
;
Unit\'e de Chimie des Mat\'eriaux et de l'Environnement UR11ES25,
ISSBAT, Universit\'e de Tunis-El Manar,
9, Avenue Dr. Zoheir SAFI, 1006 Tunis,
Tunisia
;
    'Ghouili, Afef' .
;
Unit\'e de Chimie des Mat\'eriaux et de l'Environnement UR11ES25,
ISSBAT, Universit\'e de Tunis-El Manar,
9, Avenue Dr. Zoheir SAFI, 1006 Tunis,
Tunisia
;
    'Ben Hassen, Rached' .
;
Unit\'e de Chimie des Mat\'eriaux et de l'Environnement UR11ES25,
ISSBAT, Universit\'e de Tunis-El Manar,
9, Avenue Dr. Zoheir SAFI, 1006 Tunis,
Tunisia
;
_publ_section_synopsis
;
In a new coumarin derivative obtained from the reaction of
3-acetyl-4-hydroxy-2<i>H</i>-chromen-2-one with bromine in acetic acid, the
hydroxy group in involved in an intramolecular O---H...O hydrogen bond. In the
crystal, \p--\p interactions between the rings of the bicycle pack molecules
into stacks along the <i>b</i> axis.
;
_chemical_name_systematic
;
3-(2,2-Dibromoacetyl)-4-hydroxy-2<i>H</i>-chromen-2-one
;
_chemical_name_common     dibromacetyl-2H-chromenone
_chemical_formula_moiety     'C11 H6 Br2 O4'
_chemical_formula_sum     'C11 H6 Br2 O4'
_chemical_formula_iupac     'C11 H6 Br2 O4'
_chemical_formula_weight     361.98
_chemical_melting_point     375
_symmetry_cell_setting     monoclinic
_symmetry_space_group_name_H-M     'P 21/n'
_symmetry_space_group_name_Hall     '-P 2yn'
loop_
    _symmetry_equiv_pos_as_xyz
    'x, y, z'
    '-x+1/2, y+1/2, -z+1/2'
    '-x, -y, -z'
    'x-1/2, -y-1/2, z-1/2'
_cell_length_a     9.399(4)
_cell_length_b     6.916(3)
_cell_length_c     17.967(7)
_cell_angle_alpha     90.00
_cell_angle_beta     97.37(3)
_cell_angle_gamma     90.00
_cell_volume     1158.4(8)
_cell_formula_units_Z     4
_cell_measurement_reflns_used     ?
_cell_measurement_theta_min     ?
_cell_measurement_theta_max     ?
_cell_measurement_temperature     296(2)
_exptl_crystal_description     needle
_exptl_crystal_colour     yellow
_exptl_crystal_size_max     0.15
_exptl_crystal_size_mid     0.12
_exptl_crystal_size_min     0.10
_exptl_crystal_size_rad     ?
_exptl_crystal_density_diffrn     2.076
_exptl_crystal_density_meas     ?
_exptl_crystal_density_method     'not measured'
_exptl_crystal_F_000     696
_exptl_absorpt_coefficient_mu     6.996
_exptl_absorpt_correction_type     sphere
_exptl_absorpt_process_details
;
(WinGX; Farrugia, 2012)
;
_exptl_absorpt_correction_T_min     0.58
_exptl_absorpt_correction_T_max     0.75
_exptl_special_details     ?
_diffrn_ambient_temperature     296(2)
_diffrn_radiation_type     MoK\a
_diffrn_radiation_wavelength     0.71073
_diffrn_radiation_source     'fine-focus sealed tube'
_diffrn_radiation_monochromator     graphite
_diffrn_measurement_device_type     'Bruker SMART CCD area-detector'
_diffrn_measurement_method     '\f and \w scans'
_diffrn_detector_area_resol_mean     ?
_diffrn_reflns_number     11685
_diffrn_reflns_av_R_equivalents     0.0893
_diffrn_reflns_av_sigmaI/netI     0.1387
_diffrn_reflns_theta_min     2.29
_diffrn_reflns_theta_max     30.42
_diffrn_reflns_theta_full     25.00
_diffrn_measured_fraction_theta_max     0.921
_diffrn_measured_fraction_theta_full     0.968
_diffrn_reflns_limit_h_min     -10
_diffrn_reflns_limit_h_max     13
_diffrn_reflns_limit_k_min     -6
_diffrn_reflns_limit_k_max     8
_diffrn_reflns_limit_l_min     -25
_diffrn_reflns_limit_l_max     25
_diffrn_standards_number     ?
_diffrn_standards_interval_count     ?
_diffrn_standards_interval_time     ?
_diffrn_standards_decay_%     ?
_refine_special_details
;
Refinement of <i>F</i>^2^ against ALL reflections. The weighted <i>R</i>-factor
<i>wR</i> and goodness of fit <i>S</i> are based on <i>F</i>^2^, conventional
<i>R</i>-factors <i>R</i> are based on <i>F</i>, with <i>F</i> set to zero for
negative <i>F</i>^2^. The threshold expression of <i>F</i>^2^ >
\s(<i>F</i>^2^) is used only for calculating <i>R</i>-factors(gt) <i>etc</i>.
and is not relevant to the choice of reflections for refinement.
<i>R</i>-factors based on <i>F</i>^2^ are statistically about twice as large
as those based on <i>F</i>, and <i>R</i>- factors based on ALL data will be
even larger.
;
_reflns_number_total     3234
_reflns_number_gt     1094
_reflns_threshold_expression     I>2sigma(I)
_refine_ls_structure_factor_coef     Fsqd
_refine_ls_matrix_type     full
_refine_ls_R_factor_all     0.2233
_refine_ls_R_factor_gt     0.0566
_refine_ls_wR_factor_gt     0.0951
_refine_ls_wR_factor_ref     0.1331
_refine_ls_goodness_of_fit_ref     0.963
_refine_ls_restrained_S_all     0.963
_refine_ls_number_reflns     3234
_refine_ls_number_parameters     158
_refine_ls_number_restraints     0
_refine_ls_hydrogen_treatment     mixed
_refine_ls_weighting_scheme     calc
_refine_ls_weighting_details
         'calc w=1/[\s^2^(Fo^2^)+(0.0409P)^2^+0.2590P] where P=(Fo^2^+2Fc^2^)/3'
_atom_sites_solution_hydrogens     geom
_atom_sites_solution_primary     direct
_atom_sites_solution_secondary     difmap
_refine_ls_shift/su_max     0.000
_refine_ls_shift/su_mean     0.000
_refine_diff_density_max     0.426
_refine_diff_density_min     -0.482
_refine_ls_extinction_method     none
_refine_ls_extinction_coef     ?
loop_
    _atom_type_symbol
    _atom_type_description
    _atom_type_scat_dispersion_real
    _atom_type_scat_dispersion_imag
    _atom_type_scat_source
    'C' 'C' 0.0033 0.0016
                         'International Tables Vol C Tables 4.2.6.8 and 6.1.1.4'
    'H' 'H' 0.0000 0.0000
                         'International Tables Vol C Tables 4.2.6.8 and 6.1.1.4'
    'O' 'O' 0.0106 0.0060
                         'International Tables Vol C Tables 4.2.6.8 and 6.1.1.4'
    'Br' 'Br' -0.2901 2.4595
                         'International Tables Vol C Tables 4.2.6.8 and 6.1.1.4'
_computing_data_collection
;
SMART (Bruker, 2001)
;
_computing_cell_refinement
;
SMART (Bruker, 2001)
;
_computing_data_reduction
;
SAINT (Bruker, 2001)
;
_computing_structure_solution
;
SHELXS97 (Sheldrick, 2008)
;
_computing_structure_refinement
;
SHELXL97 (Sheldrick, 2008)
;
_computing_molecular_graphics
;
ORTEP-3 for Windows (Farrugia, 2012)
;
_computing_publication_material
;
WinGX (Farrugia, 2012)
;
loop_
    _atom_site_type_symbol
    _atom_site_label
    _atom_site_fract_x
    _atom_site_fract_y
    _atom_site_fract_z
    _atom_site_U_iso_or_equiv
    _atom_site_adp_type
    _atom_site_calc_flag
    _atom_site_refinement_flags
    _atom_site_occupancy
    _atom_site_symmetry_multiplicity
    _atom_site_disorder_assembly
    _atom_site_disorder_group
    Br Br1 0.56249(8) 0.89000(12) 0.15244(5) 0.0906(3) Uani d . 1 1 . .
    Br Br2 0.58984(10) 0.45607(13) 0.21230(4) 0.1029(4) Uani d . 1 1 . .
    O O1 0.1772(4) 0.7341(5) -0.05777(19) 0.0525(10) Uani d . 1 1 . .
    O O2 0.4010(5) 0.6891(6) -0.0136(2) 0.0637(12) Uani d . 1 1 . .
    O O3 0.0411(5) 0.6852(6) 0.1484(2) 0.0639(12) Uani d . 1 1 . .
    O O4 0.2923(5) 0.6171(7) 0.2042(2) 0.0782(14) Uani d . 1 1 . .
    C C1 -0.1597(7) 0.7718(8) 0.0249(3) 0.0552(16) Uani d . 1 1 . .
    H H1 -0.1941 0.7656 0.0711 0.066 Uiso calc R 1 1 . .
    C C2 -0.2515(7) 0.8099(8) -0.0390(4) 0.0609(17) Uani d . 1 1 . .
    H H2 -0.3490 0.8267 -0.0365 0.073 Uiso calc R 1 1 . .
    C C3 -0.1981(8) 0.8233(8) -0.1075(3) 0.0590(17) Uani d . 1 1 . .
    H H3 -0.2612 0.8507 -0.1504 0.071 Uiso calc R 1 1 . .
    C C4 -0.0559(7) 0.7973(8) -0.1138(3) 0.0533(16) Uani d . 1 1 . .
    H H4 -0.0219 0.8061 -0.1601 0.064 Uiso calc R 1 1 . .
    C C5 0.0358(7) 0.7576(7) -0.0489(3) 0.0453(15) Uani d . 1 1 . .
    C C6 -0.0123(6) 0.7421(7) 0.0202(3) 0.0426(14) Uani d . 1 1 . .
    C C7 0.0922(7) 0.7009(8) 0.0839(3) 0.0476(15) Uani d . 1 1 . .
    C C8 0.2351(7) 0.6807(8) 0.0762(3) 0.0448(14) Uani d . 1 1 . .
    C C9 0.2804(8) 0.7008(8) 0.0022(3) 0.0489(15) Uani d . 1 1 . .
    C C10 0.3352(7) 0.6382(8) 0.1427(3) 0.0576(17) Uani d . 1 1 . .
    C C11 0.4958(7) 0.6271(9) 0.1383(3) 0.0637(18) Uani d . 1 1 . .
    H H11 0.5117 0.5825 0.0883 0.076 Uiso calc R 1 1 . .
    H H5 0.117(8) 0.628(9) 0.180(3) 0.08(2) Uiso d . 1 1 . .
loop_
    _atom_site_aniso_label
    _atom_site_aniso_U_11
    _atom_site_aniso_U_22
    _atom_site_aniso_U_33
    _atom_site_aniso_U_12
    _atom_site_aniso_U_13
    _atom_site_aniso_U_23
    Br1 0.0551(5) 0.1001(6) 0.1139(7) -0.0050(4) 0.0000(4) -0.0223(5)
    Br2 0.1112(8) 0.1317(8) 0.0614(5) 0.0584(6) -0.0057(4) 0.0091(4)
    O1 0.044(3) 0.071(3) 0.042(2) 0.005(2) 0.004(2) 0.0054(18)
    O2 0.044(3) 0.093(3) 0.055(3) 0.010(2) 0.008(2) 0.006(2)
    O3 0.061(3) 0.088(3) 0.044(3) 0.006(3) 0.012(2) -0.003(2)
    O4 0.066(3) 0.130(4) 0.037(2) 0.005(3) 0.003(2) 0.001(2)
    C1 0.052(5) 0.054(4) 0.062(4) -0.001(3) 0.017(4) -0.007(3)
    C2 0.048(4) 0.054(4) 0.078(5) 0.003(3) -0.005(4) -0.002(3)
    C3 0.062(5) 0.053(4) 0.058(4) 0.002(3) -0.006(4) 0.006(3)
    C4 0.046(5) 0.054(4) 0.058(4) 0.000(3) 0.001(3) 0.004(3)
    C5 0.045(4) 0.035(4) 0.055(4) 0.001(3) 0.003(3) 0.004(3)
    C6 0.048(4) 0.036(4) 0.043(4) -0.003(3) 0.006(3) -0.003(2)
    C7 0.059(5) 0.046(4) 0.040(4) -0.008(3) 0.016(3) -0.004(3)
    C8 0.050(4) 0.054(4) 0.031(3) 0.001(3) 0.007(3) 0.000(3)
    C9 0.054(5) 0.045(4) 0.048(4) 0.005(3) 0.007(4) 0.000(3)
    C10 0.062(5) 0.064(4) 0.045(4) 0.005(3) 0.002(4) -0.001(3)
    C11 0.058(5) 0.086(5) 0.044(4) 0.011(4) -0.006(3) -0.004(3)
_geom_special_details
;
All e.s.d.'s (except the e.s.d. in the dihedral angle between two l.s. planes)
are estimated using the full covariance matrix. The cell e.s.d.'s are taken
into account individually in the estimation of e.s.d.'s in distances, angles
and torsion angles; correlations between e.s.d.'s in cell parameters are only
used when they are defined by crystal symmetry. An approximate (isotropic)
treatment of cell e.s.d.'s is used for estimating e.s.d.'s involving l.s.
planes.
;
loop_
    _geom_bond_atom_site_label_1
    _geom_bond_atom_site_label_2
    _geom_bond_site_symmetry_2
    _geom_bond_distance
    _geom_bond_publ_flag
    Br1 C11 . 1.930(6) ?
    Br2 C11 . 1.910(6) ?
    O1 C5 . 1.368(6) ?
    O1 C9 . 1.374(6) ?
    O2 C9 . 1.206(7) ?
    O3 C7 . 1.315(6) ?
    O3 H5 . 0.94(7) ?
    O4 C10 . 1.233(7) ?
    C1 C2 . 1.370(7) ?
    C1 C6 . 1.413(8) ?
    C1 H1 . 0.9300 ?
    C2 C3 . 1.391(8) ?
    C2 H2 . 0.9300 ?
    C3 C4 . 1.368(8) ?
    C3 H3 . 0.9300 ?
    C4 C5 . 1.386(7) ?
    C4 H4 . 0.9300 ?
    C5 C6 . 1.379(7) ?
    C6 C7 . 1.438(7) ?
    C7 C8 . 1.375(8) ?
    C8 C10 . 1.453(7) ?
    C8 C9 . 1.454(8) ?
    C10 C11 . 1.523(9) ?
    C11 H11 . 0.9800 ?
loop_
    _geom_angle_atom_site_label_1
    _geom_angle_atom_site_label_2
    _geom_angle_atom_site_label_3
    _geom_angle_site_symmetry_1
    _geom_angle_site_symmetry_3
    _geom_angle
    _geom_angle_publ_flag
    C5 O1 C9 . . 121.8(5) ?
    C7 O3 H5 . . 103(4) ?
    C2 C1 C6 . . 119.7(6) ?
    C2 C1 H1 . . 120.2 ?
    C6 C1 H1 . . 120.2 ?
    C1 C2 C3 . . 119.6(6) ?
    C1 C2 H2 . . 120.2 ?
    C3 C2 H2 . . 120.2 ?
    C4 C3 C2 . . 122.2(6) ?
    C4 C3 H3 . . 118.9 ?
    C2 C3 H3 . . 118.9 ?
    C3 C4 C5 . . 117.7(6) ?
    C3 C4 H4 . . 121.1 ?
    C5 C4 H4 . . 121.1 ?
    O1 C5 C6 . . 122.1(5) ?
    O1 C5 C4 . . 115.7(5) ?
    C6 C5 C4 . . 122.2(6) ?
    C5 C6 C1 . . 118.7(5) ?
    C5 C6 C7 . . 117.5(6) ?
    C1 C6 C7 . . 123.8(5) ?
    O3 C7 C8 . . 123.5(5) ?
    O3 C7 C6 . . 115.4(6) ?
    C8 C7 C6 . . 121.1(5) ?
    C7 C8 C10 . . 118.4(5) ?
    C7 C8 C9 . . 119.1(5) ?
    C10 C8 C9 . . 122.5(6) ?
    O2 C9 O1 . . 114.7(5) ?
    O2 C9 C8 . . 127.1(6) ?
    O1 C9 C8 . . 118.2(6) ?
    O4 C10 C8 . . 120.7(6) ?
    O4 C10 C11 . . 118.7(5) ?
    C8 C10 C11 . . 120.6(6) ?
    C10 C11 Br2 . . 111.6(4) ?
    C10 C11 Br1 . . 104.7(4) ?
    Br2 C11 Br1 . . 112.2(3) ?
    C10 C11 H11 . . 109.4 ?
    Br2 C11 H11 . . 109.4 ?
    Br1 C11 H11 . . 109.4 ?
loop_
    _geom_hbond_atom_site_label_D
    _geom_hbond_atom_site_label_H
    _geom_hbond_atom_site_label_A
    _geom_hbond_site_symmetry_A
    _geom_hbond_distance_DH
    _geom_hbond_distance_HA
    _geom_hbond_distance_DA
    _geom_hbond_angle_DHA
    O3 H5 O4 . 0.94(7) 1.65(7) 2.489(6) 147(6)
    C11 H11 O2 . 0.98 2.12 2.793(7) 125
    C11 H11 O2 3_665 0.98 2.51 3.362(8) 146
    C2 H2 O2 1_455 0.93 2.62 3.458(8) 151
