# Supplementary material for: Crystal structure of 3-(2,2-di­bromo­acet­yl)-4-hy­droxy-2H-chromen-2-one
Source: Acta Crystallogr E Crystallogr Commun. 2015 Jan 3;71(Pt 2):121–3. doi: 10.1107/S2056989014027947 (PMC4384588; doi:10.1107/S2056989014027947)
Supplement: Supplementary file 2 [file e-71-00121-Isup2.hkl]

#
# h,k,l, Fc-squared, Fo-squared, sigma(Fo-squared) and status flag
#
data_I
_shelx_title ' Bel_Hasan_0m in P2(1)/n'
_shelx_refln_list_code          4
_shelx_F_calc_maximum      238.96
_exptl_crystal_F_000       696.00
_reflns_d_resolution_high  0.7018
 
loop_
 _symmetry_equiv_pos_as_xyz
 'x, y, z'
 '-x+1/2, y+1/2, -z+1/2'
 '-x, -y, -z'
 'x-1/2, -y-1/2, z-1/2'
 
_cell_length_a     9.3995
_cell_length_b     6.9162
_cell_length_c    17.9668
_cell_angle_alpha  90.000
_cell_angle_beta   97.370
_cell_angle_gamma  90.000
 
_shelx_F_squared_multiplier     1.000
 
loop_
 _refln_index_h
 _refln_index_k
 _refln_index_l
 _refln_F_squared_calc
 _refln_F_squared_meas
 _refln_F_squared_sigma
 _refln_observed_status
   2   0   0    13755.57    13662.27    218.77 o
   4   0   0       24.88       36.87     21.62 o
   6   0   0     5083.73     5014.71    218.66 o
   8   0   0     1850.26     1797.10    143.91 o
  10   0   0       75.19       41.02     88.34 o
  12   0   0       16.09        4.67    103.23 o
   1   1   0     1443.87     1419.91     28.51 o
   2   1   0        5.66       -8.12      8.12 o
   3   1   0     3461.13     3598.43     64.20 o
   4   1   0     3145.75     3251.08     67.99 o
   5   1   0      140.95      168.63     25.35 o
   6   1   0      471.44      495.49     40.35 o
   7   1   0      212.33      244.09     44.53 o
   8   1   0      101.82      106.60     52.39 o
   9   1   0      617.19      679.50    120.80 o
  10   1   0       41.71       71.88     71.71 o
  11   1   0       75.40      103.96     75.31 o
  12   1   0       26.81      -50.41     96.17 o
  13   1   0        1.93      169.10     84.23 o
   1   2   0    28295.02    28775.60    519.97 o
   2   2   0     1281.07     1330.84     30.98 o
   3   2   0    11446.64    11083.36    140.55 o
   4   2   0     2569.89     2531.45     61.81 o
   5   2   0     7610.51     7951.84    128.90 o
   6   2   0      936.80      892.14     51.61 o
   7   2   0      162.68      159.29     42.93 o
   8   2   0        0.27      -30.99     33.02 o
   9   2   0      235.33      189.37     57.97 o
  10   2   0       12.46      -60.60     60.60 o
  11   2   0      161.06      121.95     72.08 o
  12   2   0        2.23       96.34    135.61 o
   1   3   0     2614.66     2630.92     60.84 o
   2   3   0       10.07        8.71     13.49 o
   3   3   0      137.29      147.31     16.70 o
   4   3   0      479.73      436.49     29.69 o
   5   3   0     1860.38     1818.94     56.42 o
   6   3   0      128.08      150.05     29.72 o
   7   3   0      193.27      112.32     30.37 o
   8   3   0       44.82       34.30     33.27 o
   9   3   0        4.42       47.74     53.93 o
  10   3   0        5.48      -66.45     99.41 o
  11   3   0        0.04       25.99    105.00 o
  12   3   0       46.76       33.55    119.74 o
   0   4   0      144.60      133.84     25.26 o
   1   4   0      691.10      698.32     45.41 o
   2   4   0      390.77      416.39     49.78 o
   3   4   0     1663.23     1736.87    113.11 o
   4   4   0      302.47      322.11     24.10 o
   5   4   0      132.09      182.31     27.32 o
   6   4   0      231.43      224.93     35.88 o
   7   4   0        3.15       62.04     24.14 o
   8   4   0      345.96      173.91    109.09 o
   9   4   0       48.92       96.46    112.18 o
  10   4   0       63.23      134.46    131.85 o
  11   4   0        2.47      -27.44    117.53 o
  12   4   0        0.02      206.67    150.12 o
   1   5   0      681.12      630.36     63.62 o
   2   5   0      314.52      311.47     44.43 o
   3   5   0       14.36       14.69     22.62 o
   4   5   0      730.88      803.28     61.92 o
   5   5   0      231.51      184.25     38.53 o
   6   5   0        1.74      -33.79     33.79 o
   7   5   0      107.21      117.15     48.90 o
   8   5   0       73.64      -12.06     95.43 o
   9   5   0       12.05      -29.21    104.84 o
  10   5   0        9.35      193.41    142.07 o
  11   5   0        6.00      -98.91     98.91 o
   1   6   0      183.29      159.94     37.73 o
   2   6   0      427.60      415.14     63.70 o
   3   6   0        0.33      -29.15     39.75 o
   4   6   0       34.39       -1.06     49.19 o
   5   6   0        1.88       45.89     70.67 o
   6   6   0       10.08       41.52     76.74 o
   7   6   0       92.01      150.25    101.04 o
   8   6   0       92.49      -32.83     88.59 o
   9   6   0        5.76       64.28    110.41 o
  10   6   0        9.52       15.98    120.59 o
   4   7   0       87.57      131.26     64.06 o
   5   7   0        2.36       11.52     65.45 o
   6   7   0       13.52      -56.35     79.84 o
   7   7   0       36.47      102.90    110.18 o
   8   7   0       10.85      -57.42    103.46 o
   9   7   0        6.40      -89.02     89.02 o
 -13   0   1        0.88       -4.12    108.15 o
 -11   0   1      146.33      196.51    126.48 o
  -9   0   1      333.32      304.24    115.88 o
  -7   0   1     1369.55     1587.99    129.16 o
  -5   0   1       31.11       62.65     27.61 o
  -3   0   1    33804.56    34031.16    512.32 o
  -1   0   1     3402.63     3850.81     88.79 o
   1   0   1       20.55        2.51     12.14 o
   3   0   1    25289.82    25907.24    403.52 o
   5   0   1     9816.48     9336.92    203.44 o
   7   0   1      488.47      566.85     83.91 o
   9   0   1      228.45       54.46     97.81 o
  11   0   1       95.82       43.86    104.96 o
  13   0   1       34.92      -21.61     78.19 o
 -13   1   1       18.06      104.54     81.79 o
 -12   1   1       57.71       31.54     74.97 o
 -11   1   1       34.70      -62.60     66.52 o
 -10   1   1      257.58      251.66     86.19 o
  -9   1   1      228.79      264.23     77.94 o
  -8   1   1       10.32      -13.04     33.77 o
  -7   1   1      467.29      386.98     51.75 o
  -6   1   1      952.73     1049.97     55.38 o
  -5   1   1       21.64        8.77     20.61 o
  -4   1   1       23.09        7.00     14.69 o
  -3   1   1       71.69       75.19     14.62 o
  -2   1   1      129.77      144.68     13.26 o
  -1   1   1     5432.65     5446.57     86.80 o
   0   1   1      183.01      174.54     11.71 o
   1   1   1      213.38      252.60     10.59 o
   2   1   1     2053.87     2052.83     40.07 o
   3   1   1       16.99       25.87     12.17 o
   4   1   1      576.44      635.68     35.59 o
   5   1   1      888.54      909.53     47.19 o
   6   1   1     2592.71     2725.90     75.83 o
   7   1   1       42.03      -25.96     32.74 o
   8   1   1      957.34      984.56     81.08 o
   9   1   1      104.67      129.73     79.26 o
  10   1   1       13.33      -26.89     59.67 o
  11   1   1       88.38      112.74     81.60 o
  12   1   1       30.74       20.65     69.69 o
  13   1   1        9.73       -6.58     59.73 o
 -13   2   1        2.10       -7.19    123.83 o
 -12   2   1       25.39       14.50     65.68 o
 -11   2   1        2.05       57.30     89.95 o
 -10   2   1        7.30      -37.42     59.83 o
  -9   2   1      248.29      212.63     56.70 o
  -8   2   1      594.55      680.71     68.86 o
  -7   2   1      257.17      216.48     44.14 o
  -6   2   1     3762.37     3987.23     91.93 o
  -5   2   1     1500.45     1614.51     54.76 o
  -4   2   1     4694.84     4734.49     84.50 o
  -3   2   1     6445.09     6407.02     93.68 o
  -2   2   1     1538.18     1608.54     34.60 o
  -1   2   1    22007.71    22234.10    277.12 o
   0   2   1     1906.42     1725.33     41.12 o
   1   2   1      768.32      745.56     32.14 o
   2   2   1    16384.81    16393.03    181.84 o
   3   2   1     4781.39     4744.95     77.24 o
   4   2   1      226.49      198.21     22.85 o
   5   2   1      148.92      130.79     23.47 o
   6   2   1     1228.96     1258.95     60.98 o
   7   2   1      174.70      137.63     62.37 o
   8   2   1     1148.27     1165.58    159.45 o
   9   2   1       11.49      -49.32     49.32 o
  10   2   1      238.45      181.23     68.30 o
  11   2   1        1.87      100.64    176.62 o
  12   2   1        4.36      -57.10     57.10 o
 -12   3   1        2.50      124.96    125.47 o
 -11   3   1        3.48       84.24    109.72 o
 -10   3   1      130.47      -12.04    108.34 o
  -9   3   1        3.91      -37.35     37.35 o
  -8   3   1      327.47      214.88     52.48 o
  -7   3   1      140.64       65.70     30.65 o
  -6   3   1       77.61       21.49     25.82 o
  -5   3   1       90.68      101.86     21.93 o
  -4   3   1      265.29      247.13     24.66 o
  -3   3   1      281.18      315.46     21.43 o
  -2   3   1     4744.58     4804.34     86.99 o
  -1   3   1        2.22        3.61     11.42 o
   0   3   1       27.07       60.19     13.37 o
   1   3   1      944.60      966.41     55.14 o
   2   3   1     3229.99     3092.59     82.25 o
   3   3   1     1217.60     1202.65     35.19 o
   4   3   1      545.29      573.35     33.62 o
   5   3   1     1168.73     1264.77     50.20 o
   6   3   1       33.24       29.51     23.62 o
   7   3   1        9.59       45.37     25.28 o
   8   3   1        4.64       30.07     45.85 o
   9   3   1      149.86       94.25     45.76 o
  10   3   1        0.64       96.74    116.62 o
  11   3   1       44.91      -63.38     85.72 o
  12   3   1        0.54       80.47    125.86 o
 -12   4   1        6.76      -46.80    122.92 o
 -11   4   1       55.45      205.11    137.26 o
 -10   4   1        4.51      -87.06     87.06 o
  -9   4   1      197.99      278.97    131.09 o
  -8   4   1      193.24      153.51     62.41 o
  -7   4   1       52.95       73.62     34.93 o
  -6   4   1     1298.40     1414.01     85.85 o
  -5   4   1     1720.06     1915.67     62.99 o
  -4   4   1      300.01      266.76     23.46 o
  -3   4   1     1130.75     1119.61     39.01 o
  -2   4   1      100.54      149.19     19.76 o
  -1   4   1     1273.31     1397.50     50.15 o
   0   4   1     5327.16     5194.09    168.23 o
   1   4   1     4436.57     4524.71    115.81 o
   2   4   1     2889.03     3067.27     85.48 o
   3   4   1      104.25       55.24     17.98 o
   4   4   1      107.95      197.93     27.30 o
   5   4   1      631.16      664.49     44.01 o
   6   4   1      183.61      156.73     31.18 o
   7   4   1      261.03      326.61     44.41 o
   8   4   1       82.65       27.39     87.44 o
   9   4   1       54.87      215.36    119.99 o
  10   4   1       31.31       92.20    128.66 o
  11   4   1       62.19       24.32    123.16 o
  12   4   1        0.96       25.18    111.50 o
 -11   5   1       15.52       29.38    122.14 o
 -10   5   1        3.19     -102.18    102.18 o
  -9   5   1       15.84      -82.95     82.95 o
  -8   5   1       38.65      131.64    102.27 o
  -7   5   1      134.90      272.03     60.22 o
  -6   5   1      115.87      155.19     45.89 o
  -5   5   1      397.15      411.62     49.27 o
  -4   5   1      101.29       50.63     20.34 o
  -3   5   1       75.94       82.02     25.17 o
  -2   5   1     1324.99     1300.79     43.08 o
  -1   5   1      472.82      496.20     34.97 o
   0   5   1      550.76      636.91     56.15 o
   1   5   1      941.75      928.19     52.18 o
   2   5   1      208.76      144.20     26.75 o
   3   5   1       19.80       44.71     38.06 o
   4   5   1      406.97      351.20     51.80 o
   5   5   1       52.95       26.66     28.96 o
   6   5   1      131.11      250.56     60.72 o
   7   5   1       80.88      160.66     77.67 o
   8   5   1        0.20       30.92     94.86 o
   9   5   1       19.60       -4.17     95.93 o
  10   5   1        1.52     -102.62    107.80 o
  11   5   1        7.71      -57.15    118.94 o
 -10   6   1        1.94       34.54    113.92 o
  -9   6   1        7.50       50.81    117.18 o
  -8   6   1       64.55       43.78    101.12 o
  -7   6   1        0.23       35.61     92.68 o
  -6   6   1       43.57       71.50     88.32 o
  -5   6   1       80.63      136.09     79.12 o
  -4   6   1        7.75      -14.81     51.84 o
  -3   6   1       88.29       63.61     47.71 o
  -2   6   1        8.12      -23.89     28.14 o
   1   6   1      108.13       76.51     37.72 o
   2   6   1      289.10      192.67     57.85 o
   3   6   1       25.70       26.50     45.57 o
   4   6   1      125.31      237.94     77.20 o
   5   6   1      295.41      278.92     98.60 o
   6   6   1        1.49      -68.31     68.31 o
   7   6   1      225.90       86.35     98.91 o
   8   6   1        1.65      -76.05     90.63 o
   9   6   1        0.09       23.32    106.73 o
  10   6   1       64.61      -90.65    116.92 o
  -9   7   1        0.27       53.02     99.86 o
  -8   7   1        3.42      183.69    116.42 o
  -7   7   1        3.19       38.47     89.93 o
  -6   7   1        0.12      176.40     93.42 o
  -5   7   1       72.77       49.75     74.36 o
   4   7   1       12.21      -28.87     52.49 o
   5   7   1       11.85       93.69     74.33 o
   6   7   1       27.51       17.74     81.89 o
   7   7   1       58.08       27.01     95.59 o
   8   7   1        0.11      -39.82     93.08 o
   9   7   1        0.92      -36.01    106.47 o
 -12   0   2       65.57      188.43    122.50 o
 -10   0   2      123.79       82.07    100.49 o
  -8   0   2       16.80       18.25     53.89 o
  -6   0   2     6654.89     6350.01    169.76 o
  -4   0   2    38305.91    38908.08    595.81 o
  -2   0   2     2551.95     2718.96     84.62 o
   0   0   2      372.43      385.62     14.01 o
   2   0   2    44127.07    42455.17    516.74 o
   4   0   2    11391.78    10934.54    215.42 o
   6   0   2        2.10      -24.54     24.54 o
   8   0   2     1186.50     1044.19    117.01 o
  10   0   2      163.67      170.18    104.52 o
  12   0   2      160.34      268.87    129.51 o
 -13   1   2       15.68       62.92     74.20 o
 -12   1   2        0.09      112.78     80.61 o
 -11   1   2       21.33       23.16     73.64 o
 -10   1   2       30.14       82.42     71.78 o
  -9   1   2       63.53       85.47     70.56 o
  -8   1   2      105.77      167.55     45.52 o
  -7   1   2      348.49      380.16     49.72 o
  -6   1   2      437.75      530.97     55.47 o
  -5   1   2      304.31      379.33     32.27 o
  -4   1   2      506.02      558.71     35.43 o
  -3   1   2        4.52       -4.51     10.94 o
  -2   1   2     4171.33     4574.36    118.23 o
  -1   1   2     5550.87     5369.72     77.19 o
   0   1   2     6941.71     6799.80     71.90 o
   1   1   2      946.35      932.99     18.46 o
   2   1   2     2074.66     1898.26     39.95 o
   3   1   2     2972.75     3102.56     62.01 o
   4   1   2       49.58       28.04     16.63 o
   5   1   2     4140.90     4237.91     89.20 o
   6   1   2      162.21      181.29     29.33 o
   7   1   2      719.74      678.07     63.68 o
   8   1   2       83.02       42.92     41.09 o
   9   1   2      120.26       11.95    132.81 o
  10   1   2       46.31      112.24     64.69 o
  11   1   2      152.75      246.61     89.44 o
  12   1   2       10.08       49.98    126.08 o
  13   1   2       17.31       -0.63     72.95 o
 -13   2   2        4.10     -114.62    122.84 o
 -12   2   2        6.58       13.88     71.41 o
 -11   2   2       94.91      212.25     74.52 o
 -10   2   2       58.36       94.75     65.99 o
  -9   2   2      802.89      930.62    150.76 o
  -8   2   2        1.17       24.56     39.68 o
  -7   2   2     1224.86     1293.52     80.54 o
  -6   2   2      224.56      178.85     30.23 o
  -5   2   2       76.96       70.04     21.85 o
  -4   2   2      747.91      646.98     36.22 o
  -3   2   2     9447.31     9554.76    125.54 o
  -2   2   2      434.26      433.66     20.27 o
  -1   2   2    14305.02    13306.12    160.42 o
   0   2   2    34216.30    32546.32    398.86 o
   1   2   2    10688.63    10035.70    103.99 o
   2   2   2     1727.10     1769.69     38.24 o
   3   2   2      218.42      243.47     21.39 o
   4   2   2      325.77      305.38     27.25 o
   5   2   2     4985.76     4991.70     97.91 o
   6   2   2      620.95      588.77     61.18 o
   7   2   2     3661.26     3628.45    118.61 o
   8   2   2       10.46       35.03     33.79 o
   9   2   2      121.94       54.15     57.93 o
  10   2   2        1.97       20.23    100.88 o
  11   2   2        3.61       72.13     57.82 o
  12   2   2       12.13      131.81    130.26 o
 -12   3   2        5.46      -35.64    106.39 o
 -11   3   2       17.82      -26.53     87.90 o
 -10   3   2       77.89      106.79    119.87 o
  -9   3   2       38.17       71.50     50.61 o
  -8   3   2       88.05        7.53     47.94 o
  -7   3   2       46.02        6.64     30.26 o
  -6   3   2        4.13       11.24     21.37 o
  -5   3   2     2463.99     2348.94     63.70 o
  -4   3   2       21.56       30.61     15.11 o
  -3   3   2     3025.99     2939.33     53.09 o
  -2   3   2        0.82       -8.40      8.40 o
  -1   3   2      453.86      500.43     22.36 o
   0   3   2     4125.41     4051.68     72.12 o
   1   3   2     6650.56     6505.95    127.46 o
   2   3   2     2463.73     2406.02     59.56 o
   3   3   2     1222.88     1284.34     37.53 o
   4   3   2      427.69      466.75     31.21 o
   5   3   2      257.40      228.64     27.58 o
   6   3   2       31.87       31.89     19.34 o
   7   3   2      174.79       99.45     45.84 o
   8   3   2      810.91      859.74     84.18 o
   9   3   2        0.42       24.12     57.43 o
  10   3   2       83.67       77.87    106.09 o
  11   3   2        3.58        5.71    104.87 o
  12   3   2        0.14      -34.02    110.30 o
 -12   4   2       21.07       25.72    128.61 o
 -11   4   2        2.33       55.95    118.12 o
 -10   4   2        0.55      -85.51     85.51 o
  -9   4   2      146.68       97.54    106.98 o
  -8   4   2      286.24      223.27     94.62 o
  -7   4   2      213.36      227.71     38.77 o
  -6   4   2      228.18      274.11     36.95 o
  -5   4   2       35.69       78.05     22.78 o
  -4   4   2       44.78       72.00     16.35 o
  -3   4   2      532.31      543.89     28.69 o
  -2   4   2       59.25       58.33     15.22 o
  -1   4   2     2968.27     2754.12     76.71 o
   0   4   2     1539.02     1651.29    145.35 o
   1   4   2     1435.70     1379.72     54.42 o
   2   4   2     1042.49     1021.56     52.51 o
   3   4   2      474.22      464.14     47.86 o
   4   4   2     2653.60     2594.58     67.36 o
   5   4   2      864.82      945.57     53.78 o
   6   4   2      935.99      916.32     62.64 o
   7   4   2       57.92        0.18     36.21 o
   8   4   2       79.69       52.65     97.39 o
   9   4   2        2.33      -22.52    104.73 o
  10   4   2      116.58      125.97    127.01 o
  11   4   2       12.44       48.61    136.00 o
 -11   5   2       12.67     -114.95    114.95 o
 -10   5   2       16.50      -72.63    100.64 o
  -9   5   2       19.14        1.04    102.27 o
  -8   5   2      118.24       55.07     95.46 o
  -7   5   2        5.47      -26.26     43.16 o
  -6   5   2       18.74        7.73     40.51 o
  -5   5   2      398.69      338.50     46.70 o
  -4   5   2      270.51      316.64     41.79 o
  -3   5   2      369.31      358.84     31.08 o
  -2   5   2     1067.74     1092.30     39.29 o
  -1   5   2      152.08      123.04     22.70 o
   0   5   2      865.00      753.83     76.99 o
   1   5   2      448.42      462.32     37.85 o
   2   5   2       76.51       62.67     31.66 o
   3   5   2      277.55      330.97     39.26 o
   4   5   2      539.11      522.16     82.63 o
   5   5   2        2.45      -36.97     42.69 o
   6   5   2       73.42       84.50     47.00 o
   7   5   2       75.63       50.87     53.25 o
   8   5   2        5.77       18.86     92.19 o
   9   5   2        1.50       27.61    106.81 o
  10   5   2       10.83      -37.81    106.17 o
  11   5   2        3.82       19.55    128.12 o
 -10   6   2        3.16      -24.75    106.21 o
  -9   6   2        7.85      -85.56     85.56 o
  -8   6   2       10.33       -4.17     87.05 o
  -7   6   2        1.04        1.05     81.16 o
  -6   6   2      140.67      156.14     92.00 o
  -5   6   2        1.43       59.60     65.41 o
  -4   6   2       40.15      -34.38     50.24 o
  -3   6   2       32.42       55.65     47.17 o
  -2   6   2        6.85        5.25     20.86 o
  -1   6   2       56.81       46.22     31.87 o
   0   6   2        5.35      -30.82     30.82 o
   1   6   2      179.01       73.83     48.33 o
   2   6   2       29.37      -15.92     42.98 o
   3   6   2      103.06       75.22     61.45 o
   4   6   2      160.89      180.76     71.35 o
   5   6   2       10.76       -0.53     69.57 o
   6   6   2       83.27      123.94     88.76 o
   7   6   2       26.49      175.22    103.04 o
   8   6   2        9.00      -42.69     93.18 o
   9   6   2       32.10      -67.83     94.76 o
  10   6   2       22.27       53.53    121.48 o
  -9   7   2        0.22      -91.12     91.12 o
  -8   7   2       27.51      -74.00     74.00 o
  -7   7   2       16.13      -76.42     76.42 o
  -6   7   2       39.25      110.12     81.94 o
  -5   7   2       11.16       54.98     67.55 o
   3   7   2       32.17       25.77     51.54 o
   4   7   2       36.56       47.22     69.78 o
   5   7   2        0.24        0.00     63.83 o
   6   7   2        0.82       96.97     92.80 o
   7   7   2        1.10       29.60     84.63 o
   8   7   2        0.89       34.62     97.16 o
   9   7   2        6.13      118.74    108.46 o
   7   8   2       10.45      -50.97     91.13 o
 -13   0   3       28.66      -44.82    103.55 o
 -11   0   3        0.14      -16.73    106.64 o
  -9   0   3      679.80      598.47    137.58 o
  -7   0   3     3821.21     3993.48    174.88 o
  -5   0   3       39.96       59.70     27.65 o
  -3   0   3     3063.03     3037.59    105.70 o
  -1   0   3    57103.08    53294.97    639.16 o
   1   0   3    14952.84    14257.27    170.75 o
   3   0   3      690.60      934.11     56.48 o
   5   0   3     1617.80     1644.10     80.30 o
   7   0   3       13.53      -44.55     44.55 o
   9   0   3      411.84      404.95    134.63 o
  11   0   3        1.08       54.22     88.11 o
 -13   1   3       35.79      253.01     95.37 o
 -12   1   3        0.12      -37.71     73.53 o
 -11   1   3       14.99       41.29     72.14 o
 -10   1   3       19.83       41.27     69.77 o
  -9   1   3      703.85      633.85    122.16 o
  -8   1   3      267.83      222.57     51.71 o
  -7   1   3       71.68      119.00     45.70 o
  -6   1   3      226.55      246.80     38.81 o
  -5   1   3     1390.87     1425.53     51.13 o
  -4   1   3     1174.61     1176.61     41.78 o
  -3   1   3     2993.94     3236.00     62.18 o
  -2   1   3     2398.70     2405.29     74.53 o
  -1   1   3     3842.53     3832.91     55.41 o
   0   1   3      366.36      407.83     20.70 o
   1   1   3      845.50      750.24     18.47 o
   2   1   3    10816.91    10302.41    102.46 o
   3   1   3     1134.10     1107.01     37.46 o
   4   1   3     4509.87     4317.42     84.02 o
   5   1   3      699.44      766.98     45.15 o
   6   1   3      226.21      211.34     34.56 o
   7   1   3      137.48      182.70     42.84 o
   8   1   3      861.33      844.77     75.30 o
   9   1   3        2.62       29.19     55.14 o
  10   1   3      307.88      307.06     80.72 o
  11   1   3       21.06      -14.71    108.12 o
  12   1   3        7.10      -62.13     62.13 o
 -13   2   3        3.71     -116.17    117.72 o
 -12   2   3      100.11      118.24     69.64 o
 -11   2   3        1.69      134.95     86.85 o
 -10   2   3      272.59      302.17    125.20 o
  -9   2   3        0.39      -45.11     60.98 o
  -8   2   3       21.78       22.23     38.35 o
  -7   2   3      703.86      700.66     63.00 o
  -6   2   3     1708.42     1968.80     65.72 o
  -5   2   3     3311.41     3317.41     77.25 o
  -4   2   3     2225.44     2222.26     56.80 o
  -3   2   3     1549.66     1615.10     39.79 o
  -2   2   3     3655.39     3560.99     58.05 o
  -1   2   3     5949.96     5902.04     70.55 o
   0   2   3     3128.30     2966.59     37.42 o
   1   2   3     1199.19     1250.46     24.02 o
   2   2   3     6532.09     6492.96     72.13 o
   3   2   3     1755.74     1693.29     45.53 o
   4   2   3     4124.97     4143.59     81.67 o
   5   2   3      371.81      362.02     33.45 o
   6   2   3      501.28      507.24     47.49 o
   7   2   3      446.05      509.73     56.45 o
   8   2   3        5.32      -49.84     49.84 o
   9   2   3       48.48       37.40     53.99 o
  10   2   3      183.17      156.28     67.18 o
  11   2   3       20.72       44.02     57.89 o
  12   2   3       36.56       31.50    105.35 o
 -12   3   3        2.23      -99.69     99.69 o
 -11   3   3       26.42       99.34    117.55 o
 -10   3   3       56.00       86.54     55.65 o
  -9   3   3        9.91       31.51     45.86 o
  -8   3   3      386.64      296.37     48.64 o
  -7   3   3        4.77       38.39     31.02 o
  -6   3   3     1990.02     1848.60     75.35 o
  -5   3   3       54.41       76.03     20.65 o
  -4   3   3      157.34      125.01     19.22 o
  -3   3   3     1446.11     1456.28     37.91 o
  -2   3   3     2422.60     2359.65     55.90 o
  -1   3   3     1225.12     1168.14     33.74 o
   0   3   3     2541.71     2436.16     58.08 o
   1   3   3     3075.30     3009.20     68.01 o
   2   3   3       73.47       49.70     13.60 o
   3   3   3        4.43      -11.88     11.88 o
   4   3   3     1621.17     1464.62     48.05 o
   5   3   3     1919.52     1971.40     60.06 o
   6   3   3      245.89      189.72     31.27 o
   7   3   3      565.67      640.89     81.04 o
   8   3   3        9.85       20.59     36.49 o
   9   3   3       27.98       99.28     98.23 o
  10   3   3        0.07      -91.38     91.90 o
  11   3   3       68.96      -46.16     99.59 o
  12   3   3        2.75       22.66    125.14 o
 -12   4   3        5.26      193.96    142.51 o
 -11   4   3        9.60       93.26    128.49 o
 -10   4   3       25.05      -38.06    106.89 o
  -9   4   3       60.23      169.91    121.66 o
  -8   4   3       36.85       34.93     51.71 o
  -7   4   3       84.32      111.66     42.58 o
  -6   4   3      277.92      251.78     51.07 o
  -5   4   3       44.82       69.29     19.34 o
  -4   4   3     3056.31     2946.22     59.73 o
  -3   4   3        0.83        5.59     10.93 o
  -2   4   3      808.55      774.08     29.34 o
  -1   4   3      444.66      460.20     34.61 o
   0   4   3      127.88      114.89     21.01 o
   1   4   3      837.02      863.79     52.80 o
   2   4   3     2707.41     2647.62     98.06 o
   3   4   3     1298.84     1295.07     51.26 o
   4   4   3      312.15      495.67     36.40 o
   5   4   3        0.14       20.78     21.80 o
   6   4   3      203.12      204.43     51.77 o
   7   4   3     1391.83     1223.24     98.88 o
   8   4   3       93.21       97.85    113.10 o
   9   4   3      258.95      348.47    143.37 o
  10   4   3        7.76      -73.85    102.98 o
  11   4   3        8.52       13.43    125.55 o
 -11   5   3        2.62     -107.22    111.86 o
 -10   5   3       20.72      130.21    131.25 o
  -9   5   3       20.49       40.18    107.48 o
  -8   5   3       22.49      -67.65     87.06 o
  -7   5   3        3.00       12.21     41.62 o
  -6   5   3      258.77      224.88     87.53 o
  -5   5   3      265.90      276.53     87.07 o
  -4   5   3      401.76      378.67     34.98 o
  -3   5   3      375.31      383.95     25.72 o
  -2   5   3      216.10      209.05     28.48 o
  -1   5   3       71.11       88.82     16.15 o
   0   5   3      288.65      250.58     32.74 o
   1   5   3      567.40      672.98     98.19 o
   2   5   3      342.86      480.86     46.11 o
   3   5   3      415.52      527.46     52.08 o
   4   5   3       47.64      104.56     32.70 o
   5   5   3        3.17       -7.35     47.43 o
   6   5   3        2.93      -23.42     43.67 o
   7   5   3      209.43      367.08    128.85 o
   8   5   3       12.10      -32.45     93.17 o
   9   5   3       31.09       61.43    111.93 o
  10   5   3       54.18      122.13    125.23 o
  11   5   3        0.43       -1.54    115.15 o
 -10   6   3        0.42       85.59    122.19 o
  -9   6   3       35.69       -6.74    109.41 o
  -8   6   3        0.57      -42.22     83.39 o
  -7   6   3       40.99       -1.57     86.91 o
  -6   6   3        0.87       -6.83     76.21 o
  -5   6   3        5.97      -20.57     54.32 o
  -4   6   3       50.11       97.82     58.16 o
  -3   6   3       77.69       64.10     33.16 o
  -2   6   3      218.25      186.29     70.83 o
  -1   6   3       28.70        1.59     36.64 o
   0   6   3      351.66      335.67     66.39 o
   1   6   3     1239.38     1196.09    107.24 o
   2   6   3        6.19       37.12     49.85 o
   3   6   3       88.00       65.65     59.83 o
   4   6   3       89.09      -16.38     62.33 o
   5   6   3       23.02       61.10     79.00 o
   6   6   3      606.01      550.03    130.68 o
   7   6   3       22.39      176.14    101.40 o
   8   6   3        8.60       30.17     97.27 o
   9   6   3        3.88      -22.25    103.48 o
  10   6   3        1.38      200.06    138.35 o
  -9   7   3        6.60       -9.78    100.38 o
  -8   7   3        2.12      -64.68     92.62 o
  -7   7   3        0.35      -62.89     80.56 o
  -6   7   3        0.25      -29.22     73.57 o
  -5   7   3       67.87       -7.33     64.91 o
   3   7   3       50.37       84.62     61.49 o
   4   7   3       14.45      -22.55     70.79 o
   5   7   3       20.22      -69.54     70.06 o
   6   7   3       50.17      -74.50     74.50 o
   7   7   3        0.12      -83.02     83.02 o
   8   7   3        6.69      -30.47     92.43 o
   7   8   3        0.54       90.04     85.92 o
 -12   0   4       30.27      195.69    139.11 o
 -10   0   4      778.22      546.00    150.44 o
  -8   0   4      484.37      496.40     86.76 o
  -6   0   4      335.46      350.73     50.82 o
  -4   0   4    16386.54    16110.71    358.50 o
  -2   0   4    36258.72    36087.63    534.76 o
   0   0   4      635.95      642.46     29.11 o
   2   0   4     3052.27     3042.49     63.16 o
   4   0   4     3587.21     3374.02    105.54 o
   6   0   4      390.43      382.88     55.40 o
   8   0   4     1235.96     1288.68    129.07 o
  10   0   4       10.99        8.39     90.70 o
  12   0   4        1.97      180.44    116.33 o
 -13   1   4        4.94       92.29     80.63 o
 -12   1   4        0.71      -19.58     73.19 o
 -11   1   4       51.34       13.64     74.07 o
 -10   1   4       11.71       82.42     66.12 o
  -9   1   4       51.96      179.14    116.32 o
  -8   1   4       91.88       41.70     38.24 o
  -7   1   4      116.85      118.28     38.40 o
  -6   1   4      253.60      243.09     32.13 o
  -5   1   4      781.92      873.78     46.96 o
  -4   1   4     2019.87     2038.88     50.50 o
  -3   1   4      353.75      393.98     29.76 o
  -2   1   4     3734.83     3845.71    107.10 o
  -1   1   4    10409.35    10157.23    162.19 o
   0   1   4     6028.73     6054.53     65.98 o
   1   1   4    11128.37    10445.22     97.48 o
   2   1   4     5067.54     4957.43     63.29 o
   3   1   4     1236.63     1152.88     34.11 o
   4   1   4     3975.23     3790.94     79.73 o
   5   1   4     3970.54     3921.58     88.42 o
   6   1   4      352.43      420.70     42.73 o
   7   1   4     3569.65     3557.79    121.35 o
   8   1   4      639.80      473.39     60.57 o
   9   1   4       99.90      -24.93     70.38 o
  10   1   4       90.51      109.40     70.85 o
  11   1   4        4.66      -56.25     56.25 o
  12   1   4       20.75      113.16     70.24 o
 -13   2   4       26.77      352.10    172.71 o
 -12   2   4        0.01       26.79     90.12 o
 -11   2   4       29.30      -25.11     57.80 o
 -10   2   4       10.99        2.39     60.11 o
  -9   2   4      300.65      348.45     86.40 o
  -8   2   4      403.38      352.19     69.23 o
  -7   2   4     2072.96     2280.60    102.84 o
  -6   2   4       22.13       16.13     20.96 o
  -5   2   4     3832.11     3885.58     85.13 o
  -4   2   4     3440.17     3484.68     67.82 o
  -3   2   4       12.94       28.10     16.52 o
  -2   2   4      570.84      545.54     27.06 o
  -1   2   4     3064.32     2856.61     45.04 o
   0   2   4      119.12      120.71     10.59 o
   1   2   4     7369.25     7033.11     76.01 o
   2   2   4     2404.14     2317.56     39.93 o
   3   2   4     5472.69     5376.00     91.04 o
   4   2   4      243.74      322.10     29.09 o
   5   2   4       20.40       41.74     19.71 o
   6   2   4      858.14      787.14     55.35 o
   7   2   4       11.78      -13.92     30.12 o
   8   2   4      477.95      385.96     64.62 o
   9   2   4      354.45      396.13     87.20 o
  10   2   4        2.23      -34.00     54.55 o
  11   2   4       67.70      157.59     74.59 o
  12   2   4        4.41     -108.85    108.85 o
 -12   3   4       22.97     -109.49    109.49 o
 -11   3   4       17.66      110.25    119.09 o
 -10   3   4       28.15       57.36     62.66 o
  -9   3   4       79.71      135.94     66.23 o
  -8   3   4        9.80       38.89     34.80 o
  -7   3   4      213.66      137.24     42.49 o
  -6   3   4      375.07      356.57     36.79 o
  -5   3   4       56.21       24.46     19.15 o
  -4   3   4     1775.99     1785.87     47.94 o
  -3   3   4     2820.78     2778.72     54.26 o
  -2   3   4     1310.25     1201.63     55.10 o
  -1   3   4     2325.22     2286.55     42.85 o
   0   3   4       14.41        7.57     16.68 o
   1   3   4     1328.49     1296.81     40.82 o
   2   3   4     1090.74     1015.59     33.56 o
   3   3   4      881.80      907.04     37.08 o
   4   3   4     3387.40     3448.34     75.35 o
   5   3   4      101.88      121.97     23.70 o
   6   3   4      591.24      657.99     49.79 o
   7   3   4       61.85       31.07     33.97 o
   8   3   4       26.29       29.68     36.60 o
   9   3   4        2.99      -46.18    101.28 o
  10   3   4      135.94      -28.69    111.11 o
  11   3   4        1.81        2.59     99.49 o
  12   3   4       34.01      -96.71     96.71 o
 -12   4   4        9.42       -4.63    119.35 o
 -11   4   4        4.16      -53.87    115.52 o
 -10   4   4       44.35       -0.52    116.25 o
  -9   4   4        1.70      -41.42     98.57 o
  -8   4   4       32.74       86.95     89.59 o
  -7   4   4      184.39      206.27     46.10 o
  -6   4   4       48.57       66.19     22.56 o
  -5   4   4      242.56      170.62     24.53 o
  -4   4   4      727.70      895.71     39.04 o
  -3   4   4      250.01      365.03     28.27 o
  -2   4   4      170.33      172.50     17.71 o
  -1   4   4     1231.11     1248.68     49.58 o
   0   4   4     4186.03     4020.07     87.27 o
   1   4   4     1017.86     1105.98     47.19 o
   2   4   4     1203.81     1325.44     57.72 o
   3   4   4       48.59       12.10     16.10 o
   4   4   4     1188.84     1151.98     52.23 o
   5   4   4      443.76      382.53     41.32 o
   6   4   4      289.40      306.73     40.92 o
   7   4   4      265.15      161.90     68.44 o
   8   4   4       17.33        7.36     99.86 o
   9   4   4       21.50       67.95    115.52 o
  10   4   4       27.11      -18.70     93.52 o
  11   4   4        0.39       19.10    129.03 o
 -11   5   4        4.02      -29.38    121.12 o
 -10   5   4        0.20      -35.27    113.59 o
  -9   5   4      132.69      250.39    134.58 o
  -8   5   4       12.12       47.71     98.05 o
  -7   5   4      206.23       69.71     44.88 o
  -6   5   4      158.97      149.10     54.98 o
  -5   5   4        6.44       37.60     25.67 o
  -4   5   4      107.85       66.72     21.74 o
  -3   5   4      826.56      724.69     43.27 o
  -2   5   4      526.11      571.87     27.16 o
  -1   5   4      442.67      505.51     58.02 o
   0   5   4      683.20      685.53     77.18 o
   1   5   4        3.17      -21.53     21.53 o
   2   5   4       13.32       28.80     34.81 o
   3   5   4        0.65       22.70     35.72 o
   4   5   4       74.24       34.57     60.72 o
   5   5   4        3.72      -36.58    102.47 o
   6   5   4      125.94      143.40     72.29 o
   7   5   4       49.95       58.85     95.63 o
   8   5   4        4.05      -36.60     95.69 o
   9   5   4       84.06       55.13    103.50 o
  10   5   4       15.71      -67.20    102.87 o
 -10   6   4        3.72      103.61    129.39 o
  -9   6   4        0.64       20.22    106.80 o
  -8   6   4        6.80       68.26    103.69 o
  -7   6   4        0.81      -77.47     77.47 o
  -6   6   4        5.88      -24.17     69.88 o
  -5   6   4       13.14       74.85     68.00 o
  -4   6   4        1.27       46.48     34.23 o
  -3   6   4        2.19      -24.81     24.81 o
  -2   6   4       80.81      131.15     30.65 o
  -1   6   4       67.18       41.40     43.52 o
   0   6   4        9.40      -26.54     40.87 o
   1   6   4      216.27      263.15     72.69 o
   2   6   4       82.66       96.45     65.72 o
   3   6   4      276.26      179.28     44.86 o
   4   6   4      105.17       86.36     39.88 o
   5   6   4       14.32       12.10     81.57 o
   6   6   4      276.48      325.65    117.99 o
   7   6   4       35.87       68.93     94.00 o
   8   6   4        1.56       90.43    112.25 o
   9   6   4       30.88      139.04    128.19 o
  10   6   4        0.82       13.36    112.00 o
  -9   7   4        1.21      -80.29     91.10 o
  -8   7   4       27.38       41.90     99.32 o
  -7   7   4        6.07       61.31     82.10 o
  -6   7   4       82.95       55.81     75.63 o
  -5   7   4        4.47       29.83     64.89 o
   2   7   4       29.43       74.71     65.24 o
   3   7   4       12.98       -4.73     57.77 o
   4   7   4        0.85       23.58     74.93 o
   5   7   4       27.85      118.07     93.52 o
   6   7   4        0.37       14.06     91.10 o
   7   7   4        0.60      -78.80     78.80 o
   8   7   4        0.34      105.76    118.15 o
   6   8   4       22.23      107.89     85.69 o
   7   8   4        0.22      -16.96     87.90 o
 -13   0   5       40.75       47.90    120.01 o
 -11   0   5      182.73       87.79    112.35 o
  -9   0   5      232.76      286.10    122.69 o
  -7   0   5     1222.38     1059.09    151.35 o
  -5   0   5     9623.27    10256.48    221.49 o
  -3   0   5     2515.23     2527.30     85.15 o
  -1   0   5    20287.05    19633.22    234.11 o
   1   0   5    10261.36     9852.70    137.91 o
   3   0   5     1830.45     2084.51     66.71 o
   5   0   5      117.79      114.79     35.63 o
   7   0   5     2540.12     2280.19    277.34 o
   9   0   5        0.82      -65.86     65.86 o
  11   0   5      127.75        8.32     89.47 o
 -13   1   5       63.81       56.98    152.63 o
 -12   1   5       43.96        6.13    142.89 o
 -11   1   5       11.53       12.07     76.07 o
 -10   1   5       10.27       -9.27     73.05 o
  -9   1   5       20.67       -1.74     58.44 o
  -8   1   5       88.49       99.96     43.28 o
  -7   1   5      278.71      346.86     66.93 o
  -6   1   5       71.74       38.74     22.61 o
  -5   1   5     1528.48     1648.10     56.03 o
  -4   1   5      820.59      802.71     53.48 o
  -3   1   5        6.46        7.09     14.36 o
  -2   1   5    10293.31    10638.61    140.83 o
  -1   1   5     1947.76     1880.91     32.81 o
   0   1   5    11289.68    10661.26    111.54 o
   1   1   5     9073.00     8307.41     86.12 o
   2   1   5     4673.91     4643.30     60.74 o
   3   1   5      731.71      742.36     31.73 o
   4   1   5     9158.74     8858.23    138.85 o
   5   1   5       73.53       47.46     22.25 o
   6   1   5     2211.81     2173.72     79.29 o
   7   1   5      467.20      385.41     72.34 o
   8   1   5        1.06      -39.10     39.10 o
   9   1   5      232.55      120.74     68.31 o
  10   1   5      253.74      139.05     75.97 o
  11   1   5        6.69       48.92     64.92 o
  12   1   5       24.93      276.15     83.16 o
 -13   2   5        0.52      -40.60    125.91 o
 -12   2   5        0.99       -9.04     65.30 o
 -11   2   5        9.98      101.47     77.38 o
 -10   2   5      141.78      218.69     75.51 o
  -9   2   5        0.25      -32.94     49.74 o
  -8   2   5     1117.22     1157.96     88.03 o
  -7   2   5      397.50      370.72     61.05 o
  -6   2   5      266.91      220.66     30.69 o
  -5   2   5      651.98      674.56     39.02 o
  -4   2   5      902.94     1023.30     48.90 o
  -3   2   5      216.38      174.57     24.10 o
  -2   2   5     6450.97     6346.05    104.19 o
  -1   2   5      279.75      331.67     18.43 o
   0   2   5      990.32      957.15     24.34 o
   1   2   5     1590.42     1683.99     32.67 o
   2   2   5     1992.64     2094.43     40.71 o
   3   2   5      159.50      264.09     20.97 o
   4   2   5      337.87      379.53     32.74 o
   5   2   5      362.57      312.16     43.65 o
   6   2   5     2751.95     2633.51     86.27 o
   7   2   5     1264.73     1383.74     88.51 o
   8   2   5        9.25       61.37     41.38 o
   9   2   5       34.44        4.02     47.56 o
  10   2   5       60.07      221.79     66.07 o
  11   2   5        7.45      -63.84     63.84 o
  12   2   5        0.10       19.06    102.01 o
 -12   3   5       42.42     -114.11    114.11 o
 -11   3   5        0.77      -59.79    113.86 o
 -10   3   5       16.97       36.66     56.67 o
  -9   3   5      158.26       52.61     63.94 o
  -8   3   5       58.11       53.67     39.31 o
  -7   3   5      478.55      493.05     53.46 o
  -6   3   5      447.53      445.13     41.97 o
  -5   3   5      356.61      365.49     30.15 o
  -4   3   5      998.62     1072.27     42.42 o
  -3   3   5       44.28       43.35     15.41 o
  -2   3   5        0.94        9.88     12.02 o
  -1   3   5     1685.41     1733.85     34.48 o
   0   3   5      722.31      813.27     28.68 o
   1   3   5     8742.41     8860.72    108.32 o
   2   3   5      855.47      929.02     29.58 o
   3   3   5     2108.86     2191.85     47.32 o
   4   3   5      159.72      212.63     34.96 o
   5   3   5        5.91      -18.45     19.77 o
   6   3   5        3.32        0.91     20.55 o
   7   3   5      636.49      755.13     67.49 o
   8   3   5       38.92       32.92     57.96 o
   9   3   5      433.71      495.36    141.01 o
  10   3   5       19.33      -85.97     85.97 o
  11   3   5       11.41      130.42    121.10 o
  12   3   5        0.75       -6.68    115.60 o
 -12   4   5        2.71      107.49    148.12 o
 -11   4   5        5.59     -108.23    113.41 o
 -10   4   5       49.65       93.28    123.51 o
  -9   4   5        1.86       91.19    109.53 o
  -8   4   5       60.83      -44.15     48.72 o
  -7   4   5      105.14       60.59     44.71 o
  -6   4   5        2.79        9.60     19.98 o
  -5   4   5       35.55       56.94     19.31 o
  -4   4   5       99.53       90.91     19.73 o
  -3   4   5      697.98      710.14     34.13 o
  -2   4   5      309.70      259.84     25.35 o
  -1   4   5      934.65      921.58     46.32 o
   0   4   5      148.63      103.01     26.36 o
   1   4   5      541.76      634.54     44.72 o
   2   4   5      162.21      171.00     38.57 o
   3   4   5     2318.58     2218.75     61.99 o
   4   4   5      277.92      389.12     35.12 o
   5   4   5     1389.26     1361.23     92.71 o
   6   4   5      217.48      217.85     51.17 o
   7   4   5       27.98       79.66     87.57 o
   8   4   5       57.89      188.47    105.00 o
   9   4   5       75.37      -73.10     93.46 o
  10   4   5        1.10      -88.74     92.90 o
  11   4   5       24.77       47.43    119.60 o
 -11   5   5        6.34       26.79    129.84 o
 -10   5   5       54.01      -58.59    115.63 o
  -9   5   5       48.93      -46.93     97.51 o
  -8   5   5        4.63      -39.31     92.76 o
  -7   5   5       68.21       58.11     41.76 o
  -6   5   5      195.57      173.96     50.79 o
  -5   5   5      210.85      188.71     43.69 o
  -4   5   5      563.08      540.92     44.79 o
  -3   5   5      218.61      194.08     21.87 o
  -2   5   5       92.58       68.60     15.85 o
  -1   5   5      138.59      116.89     26.26 o
   0   5   5       42.74       55.51     26.83 o
   1   5   5        2.06       65.45     26.89 o
   2   5   5      107.17      182.87     36.97 o
   3   5   5      466.79      569.98     57.81 o
   4   5   5      128.94      120.51     46.61 o
   5   5   5       26.42       26.03     70.89 o
   6   5   5      209.82      270.27     82.49 o
   7   5   5       43.03       72.43     98.68 o
   8   5   5       64.02      168.20    114.39 o
   9   5   5        3.36      -81.04     81.04 o
  10   5   5        0.76       99.14    127.54 o
 -10   6   5        1.33      -85.54     85.54 o
  -9   6   5        3.36       32.65    109.35 o
  -8   6   5        0.77        1.56    101.57 o
  -7   6   5        1.74      123.47     91.55 o
  -6   6   5       43.63       57.24     74.05 o
  -5   6   5        2.64       -5.27     69.02 o
  -4   6   5      173.01      139.88     45.05 o
  -3   6   5       14.39       -5.02     31.41 o
  -2   6   5        6.51       28.97     27.15 o
  -1   6   5       20.30      -41.90     41.90 o
   0   6   5      167.59      140.02     67.89 o
   1   6   5       76.16       58.31     60.43 o
   2   6   5      558.01      598.93     73.34 o
   3   6   5      180.03      294.54     53.82 o
   4   6   5        0.15       92.43     43.50 o
   5   6   5        1.28      -44.68     70.98 o
   6   6   5       51.60      -48.20     86.44 o
   7   6   5       14.66      -86.59     86.59 o
   8   6   5      225.97      157.30    119.40 o
   9   6   5       39.26      143.53    127.01 o
  -9   7   5       15.01      201.16    119.87 o
  -8   7   5        9.91      -63.60     88.42 o
  -7   7   5        0.72      -48.82     76.35 o
  -6   7   5        1.57       63.08     67.77 o
   1   7   5        0.69        6.84     52.10 o
   2   7   5       26.59       87.79     69.39 o
   3   7   5        0.05       22.04     60.87 o
   4   7   5        0.57       95.80     79.05 o
   5   7   5        0.01      142.49     88.21 o
   6   7   5       25.10       72.81     97.25 o
   7   7   5        0.09       40.91    104.61 o
   8   7   5       10.39      111.32    124.20 o
   6   8   5       15.03      170.69    102.11 o
 -12   0   6       14.12      110.49    129.68 o
 -10   0   6       33.31       -7.36    110.37 o
  -8   0   6     1568.46     1603.94    175.82 o
  -6   0   6     4917.44     5198.18    156.83 o
  -4   0   6      991.36      980.42     67.64 o
  -2   0   6     5720.87     5716.33    111.09 o
   0   0   6     8950.63     8539.65    127.16 o
   2   0   6     3112.06     3018.18     70.73 o
   4   0   6      203.29      175.69     32.80 o
   6   0   6     1152.53     1260.77    115.72 o
   8   0   6       13.46      -65.60     69.84 o
  10   0   6       86.67       56.48     92.04 o
  12   0   6       14.19       93.33    112.41 o
 -13   1   6        0.20       61.00     82.11 o
 -12   1   6       15.13       30.85     81.32 o
 -11   1   6        2.06       -5.41     78.92 o
 -10   1   6      122.54      118.64     83.48 o
  -9   1   6       66.26      115.05     68.14 o
  -8   1   6        9.50       16.08     40.02 o
  -7   1   6      131.47      105.53     40.19 o
  -6   1   6        7.86        2.15     22.73 o
  -5   1   6     1996.19     2018.52     90.78 o
  -4   1   6     1919.92     2036.65    106.24 o
  -3   1   6     5583.05     5771.02     97.56 o
  -2   1   6     1578.94     1497.08     39.46 o
  -1   1   6        2.78       13.35     10.84 o
   0   1   6     4920.62     4604.86     62.57 o
   1   1   6    11046.04    10427.75    106.01 o
   2   1   6     2302.95     2272.81     45.41 o
   3   1   6    15705.39    15326.93    158.61 o
   4   1   6     2454.14     2338.71     56.32 o
   5   1   6       95.05       77.99     24.11 o
   6   1   6     1207.63     1266.45     83.16 o
   7   1   6     1029.98     1039.78     80.99 o
   8   1   6      171.40      190.11     54.99 o
   9   1   6      426.02      375.21     87.95 o
  10   1   6        4.26       57.80     59.60 o
  11   1   6       60.34      -30.58     61.47 o
  12   1   6       59.21      -15.79    182.95 o
 -13   2   6       15.45       88.70     75.76 o
 -12   2   6        6.05      131.51     85.40 o
 -11   2   6      115.93      158.94     80.54 o
 -10   2   6       10.42      -41.72     68.96 o
  -9   2   6      154.34      152.76    153.46 o
  -8   2   6       35.59       20.20     38.47 o
  -7   2   6        1.15        5.79     34.11 o
  -6   2   6        2.55       -4.07     23.93 o
  -5   2   6     2115.20     2100.19     68.93 o
  -4   2   6      281.18      338.22     34.05 o
  -3   2   6     2255.86     2369.87     57.79 o
  -2   2   6     3574.04     3529.13     63.90 o
  -1   2   6      730.39      787.70     27.69 o
   0   2   6      126.74      146.43     14.67 o
   1   2   6      896.18     1025.15     31.72 o
   2   2   6     6690.79     6365.93     82.01 o
   3   2   6     3191.84     3046.12     56.09 o
   4   2   6      191.60      209.41     25.24 o
   5   2   6      270.30      256.76     34.52 o
   6   2   6        4.41      -17.87     23.14 o
   7   2   6      411.39      376.44     52.39 o
   8   2   6       19.68       10.96     42.68 o
   9   2   6       14.98       51.08     51.46 o
  10   2   6        9.09       58.23     51.04 o
  11   2   6        1.08       69.45    112.98 o
  12   2   6       12.00      -94.66     96.72 o
 -12   3   6        0.22      -35.61    125.41 o
 -11   3   6        0.39       -7.79    115.36 o
 -10   3   6       61.91       76.62     94.91 o
  -9   3   6      270.57      215.40     75.86 o
  -8   3   6      167.65      211.10     48.55 o
  -7   3   6      273.16      382.16     51.90 o
  -6   3   6       17.21       30.17     23.07 o
  -5   3   6       42.65       54.63     22.12 o
  -4   3   6      353.65      360.48     30.60 o
  -3   3   6     1454.37     1408.41     44.89 o
  -2   3   6     8584.65     8594.19    111.37 o
  -1   3   6      690.49      670.51     29.24 o
   0   3   6     3304.17     3158.87     46.39 o
   1   3   6       95.53       88.96     13.89 o
   2   3   6       99.40      126.15     16.37 o
   3   3   6       62.74       33.29     14.54 o
   4   3   6     1528.00     1600.90     56.57 o
   5   3   6       49.66       47.32     29.82 o
   6   3   6     1555.15     1803.21     92.85 o
   7   3   6        4.59       65.31     37.81 o
   8   3   6      113.27      201.46     68.64 o
   9   3   6       31.97      103.65    107.32 o
  10   3   6       11.87      -35.90     92.62 o
  11   3   6       37.68      117.83    110.60 o
 -12   4   6        1.59        8.23    132.12 o
 -11   4   6       12.43      158.91    140.27 o
 -10   4   6       11.18      103.13    132.82 o
  -9   4   6        0.84      -59.71     94.81 o
  -8   4   6        1.03      -21.25     54.76 o
  -7   4   6       70.13      111.26     42.33 o
  -6   4   6       20.23       39.48     20.97 o
  -5   4   6      142.79      108.71     17.96 o
  -4   4   6      379.01      382.43     28.52 o
  -3   4   6       14.64        4.36     15.82 o
  -2   4   6       69.68      110.50     18.66 o
  -1   4   6      361.35      401.93     25.86 o
   0   4   6     1549.19     1519.00     60.52 o
   1   4   6      573.15      722.56     42.87 o
   2   4   6     1150.96     1140.84     41.88 o
   3   4   6       19.87       -6.77     17.61 o
   4   4   6       28.49       31.68     24.26 o
   5   4   6       27.36       18.88     42.01 o
   6   4   6      462.86      431.06     77.42 o
   7   4   6       37.99       31.61     89.05 o
   8   4   6      587.64      662.76    164.12 o
   9   4   6        0.63      -49.54     97.51 o
  10   4   6       18.61      -27.47    109.35 o
  11   4   6        1.52      -63.83    114.80 o
 -11   5   6        8.82      -45.32    123.60 o
 -10   5   6       11.00      -95.35     95.35 o
  -9   5   6        0.37       -0.52    105.79 o
  -8   5   6       87.43       18.33     95.85 o
  -7   5   6      510.67      470.10     73.09 o
  -6   5   6      326.96      368.58     64.05 o
  -5   5   6      422.79      371.54     43.13 o
  -4   5   6      132.53      107.31     24.59 o
  -3   5   6      152.88      118.07     20.52 o
  -2   5   6       11.84       -7.14     15.58 o
  -1   5   6      374.53      432.57     69.03 o
   0   5   6      282.77      356.76     45.02 o
   1   5   6      255.19      311.55     41.00 o
   2   5   6      130.91      211.47     32.50 o
   3   5   6      118.69      201.59     41.95 o
   4   5   6        4.94      -39.49     39.49 o
   5   5   6       82.70      132.68     57.26 o
   6   5   6       40.34       56.49     88.19 o
   7   5   6        3.44      -63.96     75.49 o
   8   5   6       16.05       63.65    103.29 o
   9   5   6       29.27       79.38    115.18 o
  10   5   6        0.42       19.60    121.70 o
 -10   6   6        2.67      163.78    121.55 o
  -9   6   6        0.14       52.83    107.21 o
  -8   6   6        5.56       14.58     96.82 o
  -7   6   6       20.61       50.19     90.97 o
  -6   6   6        0.27      145.90     80.82 o
  -5   6   6       10.40      -40.54     40.54 o
  -4   6   6        3.02       49.46     41.82 o
  -3   6   6      213.85      185.82     40.93 o
  -2   6   6       53.71       62.68     59.83 o
  -1   6   6      158.59      208.77     73.12 o
   0   6   6       53.81       41.33     58.29 o
   1   6   6        1.75      124.99     65.67 o
   2   6   6      118.51      127.98     89.40 o
   3   6   6      107.90      112.48     38.99 o
   4   6   6        4.34      -22.60     36.59 o
   5   6   6      315.02      267.02     62.92 o
   6   6   6       11.50       19.88     94.18 o
   7   6   6       55.59      187.04    118.27 o
   8   6   6        5.59     -108.36    108.36 o
   9   6   6       21.64     -116.53    116.53 o
  -9   7   6        1.03       59.64    109.52 o
  -8   7   6       60.35      -16.54     91.98 o
  -7   7   6        8.97       25.95     78.89 o
  -6   7   6        4.56       19.80     73.98 o
  -1   7   6        6.12       21.57     66.80 o
   0   7   6        1.55      -39.98     52.60 o
   1   7   6        9.81      -20.50     62.04 o
   2   7   6        0.64       -2.63     66.17 o
   3   7   6       16.79      -23.06     67.10 o
   4   7   6        0.12      -32.42     72.69 o
   5   7   6       41.78       37.01     84.98 o
   6   7   6        4.77      -76.36     82.07 o
   7   7   6        6.30      -64.14     88.45 o
   8   7   6        3.54      -26.25     98.82 o
   5   8   6       16.00       21.20     82.71 o
   6   8   6        0.91       19.06     90.14 o
 -13   0   7        6.86       45.28    129.16 o
 -11   0   7       22.05      -93.95     93.95 o
  -9   0   7      363.08      335.90    131.51 o
  -7   0   7        3.31      122.81     54.09 o
  -5   0   7      868.69      873.07     97.84 o
  -3   0   7     3847.56     3846.59    111.27 o
  -1   0   7     2480.16     2512.70     62.56 o
   1   0   7     1026.52     1177.72     49.60 o
   3   0   7     2546.99     2638.66     73.99 o
   5   0   7       22.86       11.56     32.62 o
   7   0   7      688.23      731.11    102.56 o
   9   0   7       60.14       -2.10     86.16 o
  11   0   7        0.91       -8.30     80.91 o
 -13   1   7        0.32      -60.00     90.51 o
 -12   1   7        2.87       70.70    110.88 o
 -11   1   7       33.04      -71.06     71.06 o
 -10   1   7       30.59      -47.63    108.66 o
  -9   1   7        5.79       52.02     71.47 o
  -8   1   7      395.86      337.14     55.62 o
  -7   1   7      412.11      417.27     53.57 o
  -6   1   7     1570.85     1831.64    125.44 o
  -5   1   7     1059.12     1097.67     60.36 o
  -4   1   7      436.21      505.53     45.90 o
  -3   1   7     1020.20     1074.96     42.28 o
  -2   1   7     2026.93     1911.20     47.53 o
  -1   1   7     2067.39     2160.48     41.34 o
   0   1   7    16432.29    15064.50    150.42 o
   1   1   7     1335.17     1321.92     34.23 o
   2   1   7     1728.39     1502.25     38.07 o
   3   1   7     1551.83     1497.47     42.74 o
   4   1   7     1543.11     1637.83     51.75 o
   5   1   7      769.45      800.99     58.70 o
   6   1   7     3186.65     3211.84    115.25 o
   7   1   7        1.84       65.64     40.17 o
   8   1   7      386.67      307.96     77.62 o
   9   1   7      147.13      136.24     73.88 o
  10   1   7        0.84      -56.80     56.80 o
  11   1   7       62.32       -3.05     64.39 o
  12   1   7        5.28       59.01    142.01 o
 -12   2   7       23.54       13.51    127.76 o
 -11   2   7       27.47       44.03    120.56 o
 -10   2   7       11.30       -1.17     68.07 o
  -9   2   7       91.37       42.99     69.06 o
  -8   2   7      130.88      162.57     48.00 o
  -7   2   7        0.14      -27.40     32.80 o
  -6   2   7      339.71      390.83     48.12 o
  -5   2   7      736.15      798.25     53.32 o
  -4   2   7      593.41      616.87     71.19 o
  -3   2   7      630.47      620.78     34.48 o
  -2   2   7       11.61       18.62     13.44 o
  -1   2   7     3967.08     4055.55     58.04 o
   0   2   7     1616.68     1597.10     37.47 o
   1   2   7      448.07      496.06     25.61 o
   2   2   7     2166.71     2266.47     46.10 o
   3   2   7     2682.82     2605.64     54.40 o
   4   2   7        5.14        7.17     16.16 o
   5   2   7      730.32      626.78     50.87 o
   6   2   7        5.44       -3.43     29.10 o
   7   2   7      401.56      252.23     58.40 o
   8   2   7       89.76       13.81     53.32 o
   9   2   7      135.02      101.21    105.89 o
  10   2   7       22.86       -9.06     84.92 o
  11   2   7       12.05        8.28    112.81 o
  12   2   7       18.14      -15.41    115.57 o
 -12   3   7        0.24      -95.94    109.86 o
 -11   3   7       16.35       62.84    130.87 o
 -10   3   7       61.55       85.18    141.09 o
  -9   3   7       66.76       37.19     64.39 o
  -8   3   7      158.51      134.82     52.56 o
  -7   3   7        1.46      -30.43     31.69 o
  -6   3   7        0.90       28.00     27.64 o
  -5   3   7     1751.13     1779.42     59.99 o
  -4   3   7      686.45      703.84     41.36 o
  -3   3   7     2228.88     2052.36     62.47 o
  -2   3   7      133.46      145.51     18.60 o
  -1   3   7      178.30      159.06     19.67 o
   0   3   7      681.38      748.36     30.45 o
   1   3   7     1411.60     1407.58     34.89 o
   2   3   7      122.02      125.06     17.71 o
   3   3   7     3280.83     3181.37     59.60 o
   4   3   7      134.31      104.77     23.55 o
   5   3   7     1746.24     1804.83     72.29 o
   6   3   7        0.15       26.28     27.55 o
   7   3   7       53.67       79.85     39.52 o
   8   3   7       97.53       91.44     97.51 o
   9   3   7      193.62      282.80    130.16 o
  10   3   7       28.93       12.99    100.27 o
  11   3   7       45.74       14.45    100.11 o
 -12   4   7        1.83       86.83    147.97 o
 -11   4   7        3.74      -67.76    112.77 o
 -10   4   7        5.67      -96.29     96.29 o
  -9   4   7       22.25      -14.13    105.21 o
  -8   4   7      133.02       60.55     58.07 o
  -7   4   7       38.07       52.02     78.39 o
  -6   4   7       55.54        1.51     26.36 o
  -5   4   7       79.53       55.51     17.76 o
  -4   4   7       56.03       93.84     19.79 o
  -3   4   7      154.12      155.78     20.10 o
  -2   4   7      534.67      500.72     27.04 o
  -1   4   7     1030.88      983.17     33.25 o
   0   4   7       69.62       86.32     17.36 o
   1   4   7     1618.38     1648.78     41.32 o
   2   4   7      457.24      452.40     31.30 o
   3   4   7       12.79        0.30     16.93 o
   4   4   7       18.31        1.58     21.17 o
   5   4   7      696.04      594.11     53.28 o
   6   4   7       20.17       40.49     57.60 o
   7   4   7        3.63      -84.71     84.71 o
   8   4   7      369.30      356.04    145.03 o
   9   4   7       11.28        7.81    104.66 o
  10   4   7        0.15      147.48    138.17 o
  11   4   7        8.73      225.64    139.81 o
 -11   5   7        0.40      -43.75    109.11 o
 -10   5   7       22.72      -72.50    107.20 o
  -9   5   7        3.85      -97.91    101.55 o
  -8   5   7       98.99      124.56    106.24 o
  -7   5   7        2.83      -31.64     44.16 o
  -6   5   7       11.74      -27.70     35.35 o
  -5   5   7        8.00        2.87     27.94 o
  -4   5   7      257.96      246.26     51.62 o
  -3   5   7      412.68      377.78     32.52 o
  -2   5   7      657.13      649.71     44.73 o
  -1   5   7      314.63      404.93     43.46 o
   0   5   7      241.77      323.56     46.15 o
   1   5   7       34.12       58.36     26.73 o
   2   5   7       66.22       43.47     29.53 o
   3   5   7      214.85      150.95    104.01 o
   4   5   7       48.30        5.87     37.17 o
   5   5   7       37.04       74.93     53.87 o
   6   5   7      224.43      223.46    115.67 o
   7   5   7        2.47      -67.01     84.29 o
   8   5   7      172.10      165.14    127.63 o
   9   5   7        5.32     -106.20    106.20 o
  10   5   7       14.16      -12.87    110.18 o
 -10   6   7        3.70      -41.18    111.69 o
  -9   6   7        0.01       51.24    109.21 o
  -8   6   7        0.94      -53.05     91.03 o
  -7   6   7       11.83      -80.45     80.45 o
  -6   6   7        7.79       93.86     78.13 o
  -5   6   7        0.08       -3.48     48.30 o
  -4   6   7       67.89       71.77     45.47 o
  -3   6   7        5.29       27.65     31.55 o
  -2   6   7       50.78       44.92     30.64 o
  -1   6   7       40.85       -7.41     52.93 o
   0   6   7        1.59      -51.34     51.34 o
   1   6   7        8.96      -20.63     65.60 o
   2   6   7      254.93      192.93     47.64 o
   3   6   7        3.64      -26.93     68.03 o
   4   6   7      368.28      308.77    131.79 o
   5   6   7       27.57       14.87     51.66 o
   6   6   7        1.60      -77.34     91.97 o
   7   6   7        4.53      -88.97     88.97 o
   8   6   7        1.51       86.46    117.01 o
   9   6   7       18.51      108.12    121.51 o
  -9   7   7        8.77        3.08     98.14 o
  -8   7   7       12.51       -6.20     91.40 o
  -7   7   7       91.00      154.03     95.42 o
  -6   7   7        2.98      -21.86     66.11 o
  -5   7   7       23.65       38.64     65.79 o
  -4   7   7       21.64       80.09     68.57 o
  -3   7   7       11.47        6.82     58.21 o
  -2   7   7        0.10      -20.48     49.36 o
  -1   7   7        4.73       -4.20     57.80 o
   0   7   7       17.80       55.70     68.31 o
   1   7   7       25.59        8.93     69.32 o
   2   7   7       42.23      -30.42     67.66 o
   3   7   7        4.57       39.27     78.53 o
   4   7   7        7.28       10.44     74.68 o
   5   7   7       22.50       98.40     91.11 o
   6   7   7        3.75       19.19     92.33 o
   7   7   7       10.55       29.44    105.37 o
   8   7   7        7.54       23.13    103.82 o
   4   8   7        1.76       52.82     95.81 o
   5   8   7        8.32      -25.81     90.35 o
   6   8   7        0.01      -16.46     95.68 o
 -12   0   8       42.54      -50.25     98.42 o
 -10   0   8       26.02       35.68    109.15 o
  -8   0   8        9.90      -33.38     55.27 o
  -6   0   8     1083.27      893.76    141.12 o
  -4   0   8     1218.25     1164.65    102.60 o
  -2   0   8       22.66       33.94     19.17 o
   0   0   8        5.50       -2.27     18.22 o
   2   0   8     3924.78     4001.44     92.19 o
   4   0   8      118.38      126.63     32.49 o
   6   0   8      456.60      375.77     76.29 o
   8   0   8       60.05       18.46     87.03 o
  10   0   8       22.51      -28.67     78.19 o
  12   0   8       28.29      -90.45     90.45 o
 -13   1   8       10.12        5.61     80.12 o
 -12   1   8        2.73       69.27     83.17 o
 -11   1   8       49.89      -16.41     77.01 o
 -10   1   8       54.29      -62.99     62.99 o
  -9   1   8      120.31       83.98     89.92 o
  -8   1   8      419.65      306.52     54.25 o
  -7   1   8       15.92       51.77     58.74 o
  -6   1   8       45.14       41.96     38.16 o
  -5   1   8      480.85      423.30     42.31 o
  -4   1   8      175.71      210.03     29.14 o
  -3   1   8    10374.86    10644.09    142.74 o
  -2   1   8     9386.45     9813.36    138.68 o
  -1   1   8     4027.01     3667.75     58.24 o
   0   1   8     3578.96     3385.17     59.64 o
   1   1   8      861.15     1032.89     37.59 o
   2   1   8      932.67      959.65     37.90 o
   3   1   8     8604.86     8282.29    104.11 o
   4   1   8      159.96      144.93     23.91 o
   5   1   8     2120.42     2195.79     71.23 o
   6   1   8      108.35      125.56     68.74 o
   7   1   8      109.25      121.59     50.59 o
   8   1   8      418.27      323.81     88.56 o
   9   1   8       52.09       74.84     84.14 o
  10   1   8       35.32      -20.38     57.63 o
  11   1   8       23.68       58.00     71.16 o
 -12   2   8        1.33      -64.32     64.32 o
 -11   2   8       20.19       20.97     82.74 o
 -10   2   8       15.31       76.64     66.71 o
  -9   2   8       99.64      137.01     97.66 o
  -8   2   8       59.84       29.68     68.95 o
  -7   2   8      413.74      472.49     58.98 o
  -6   2   8      515.51      491.46     48.83 o
  -5   2   8       20.92       11.08     27.51 o
  -4   2   8      278.99      295.84     31.04 o
  -3   2   8       88.46       99.38     19.51 o
  -2   2   8     1028.97     1082.13     38.27 o
  -1   2   8      562.71      586.50     28.18 o
   0   2   8      162.25      147.96     17.95 o
   1   2   8      343.10      346.48     24.33 o
   2   2   8      251.25      217.02     22.01 o
   3   2   8      709.04      798.40     38.50 o
   4   2   8      906.04      851.87     44.80 o
   5   2   8       13.56       -5.18     22.96 o
   6   2   8      147.86      145.41     40.49 o
   7   2   8       35.33       55.80     42.48 o
   8   2   8      256.05      276.25     78.14 o
   9   2   8       77.57      108.53     61.84 o
  10   2   8       23.48       11.13     54.33 o
  11   2   8       17.79       45.46    118.29 o
 -12   3   8        2.28      161.83    124.21 o
 -11   3   8       25.59       85.62    132.32 o
 -10   3   8        1.82       91.17     72.49 o
  -9   3   8        5.68       -8.68     57.64 o
  -8   3   8      196.08       66.66     47.84 o
  -7   3   8      961.17      909.64     72.96 o
  -6   3   8     2169.87     2243.26    110.74 o
  -5   3   8      237.65      254.17     30.46 o
  -4   3   8      422.91      464.10     36.63 o
  -3   3   8      244.38      330.68     30.23 o
  -2   3   8       28.99        2.54     13.35 o
  -1   3   8     1559.22     1545.47     40.39 o
   0   3   8     4114.59     3990.92     60.77 o
   1   3   8       47.24       64.10     21.37 o
   2   3   8     5406.90     5623.82     82.47 o
   3   3   8      171.60      202.61     23.01 o
   4   3   8       11.85       -7.01     18.17 o
   5   3   8       68.60       97.06     26.78 o
   6   3   8      321.17      399.61     52.71 o
   7   3   8      449.95      483.22     87.77 o
   8   3   8      374.22      510.64    149.57 o
   9   3   8        7.68      -50.62     93.94 o
  10   3   8       42.84      -60.68     97.51 o
  11   3   8        8.89       57.18    133.93 o
 -11   4   8        0.19      -35.15    116.81 o
 -10   4   8        3.38      -32.24    130.01 o
  -9   4   8       20.98       32.42    111.91 o
  -8   4   8        8.90       84.54     72.52 o
  -7   4   8        1.89        6.06     50.82 o
  -6   4   8       91.67       91.86     25.60 o
  -5   4   8      141.85      189.33     22.30 o
  -4   4   8      339.30      318.48     28.80 o
  -3   4   8        4.74       22.71     16.19 o
  -2   4   8     1631.96     1687.12     45.82 o
  -1   4   8       38.72       34.75     15.40 o
   0   4   8      121.41      119.02     17.71 o
   1   4   8      371.25      294.58     24.32 o
   2   4   8     1221.13     1209.09     43.43 o
   3   4   8      220.76      260.75     27.23 o
   4   4   8      853.57      819.69     59.73 o
   5   4   8      189.45      163.13     46.66 o
   6   4   8        0.06        3.17     76.51 o
   7   4   8       18.01      -49.38     77.75 o
   8   4   8       10.08       12.02    102.98 o
   9   4   8        0.61       48.86    115.92 o
  10   4   8        3.24      -85.24     85.24 o
 -11   5   8       20.63       11.31    129.08 o
 -10   5   8       11.58      -92.10    103.49 o
  -9   5   8       11.03      -95.22     95.22 o
  -8   5   8       77.81       98.30    115.56 o
  -7   5   8       87.07        8.77     91.64 o
  -6   5   8        7.34        9.61     35.09 o
  -5   5   8      305.93      274.16     34.54 o
  -4   5   8       80.53       59.27     28.73 o
  -3   5   8       34.58       20.87     20.04 o
  -2   5   8       14.98        2.33     22.83 o
  -1   5   8      255.31      221.87     27.83 o
   0   5   8       66.63       -1.58     32.75 o
   1   5   8       45.42       32.58     21.30 o
   2   5   8       34.59       89.51     25.30 o
   3   5   8      214.87      249.98     61.77 o
   4   5   8        0.88        4.44     38.88 o
   5   5   8      321.21      311.11     68.32 o
   6   5   8      111.15       74.55    113.92 o
   7   5   8      148.19      258.74    127.54 o
   8   5   8        1.88      -78.02     78.02 o
   9   5   8        0.03      -35.17    105.51 o
  10   5   8        3.09     -113.60    113.60 o
 -10   6   8        0.18       32.91    110.05 o
  -9   6   8        1.53       91.01    113.76 o
  -8   6   8        1.98      -77.43     90.42 o
  -7   6   8       49.66      -11.48     84.03 o
  -6   6   8       27.65       90.85     62.04 o
  -5   6   8       48.03       10.87     46.56 o
  -4   6   8        3.09       72.93     39.79 o
  -3   6   8       14.25        4.77     34.21 o
  -2   6   8       14.44      -19.53     38.85 o
  -1   6   8      214.12      134.28     78.24 o
   0   6   8        5.84       40.71     67.67 o
   1   6   8      221.92      145.28     91.93 o
   2   6   8        3.63       55.98     40.31 o
   3   6   8        0.97       60.62     39.16 o
   4   6   8       14.81      -24.51     60.94 o
   5   6   8      181.89       95.31     90.08 o
   6   6   8        1.07       10.96     87.13 o
   7   6   8      149.49      191.69    128.31 o
   8   6   8       29.61       84.26    121.99 o
   9   6   8        2.31       57.06    127.48 o
  -8   7   8       16.43       76.87     93.37 o
  -7   7   8       14.16      -63.21     70.98 o
  -6   7   8        1.40       61.88     84.76 o
  -5   7   8        1.69      -73.03     73.03 o
  -4   7   8       15.31      -63.27     63.27 o
  -3   7   8       17.87        4.71     58.67 o
  -2   7   8        2.68      -25.70     60.84 o
  -1   7   8        0.21      -11.02     68.75 o
   0   7   8       27.68      -43.03     68.22 o
   1   7   8       10.92       94.40     84.96 o
   2   7   8        6.39       51.86     84.85 o
   3   7   8        9.35      -67.97     67.97 o
   4   7   8        6.65       -3.65     80.31 o
   5   7   8       11.07      109.70     98.26 o
   6   7   8        0.33      -69.92     69.92 o
   7   7   8        4.78      115.00    112.94 o
   4   8   8        6.62      -88.95     89.46 o
   5   8   8        2.65      151.05    106.20 o
 -13   0   9        7.61      266.11    151.55 o
 -11   0   9        0.46      105.24    121.92 o
  -9   0   9       73.15       88.03    111.75 o
  -7   0   9       19.73      -63.84     63.84 o
  -5   0   9       81.44      105.11     39.64 o
  -3   0   9      620.38      665.29     51.85 o
  -1   0   9     2680.34     2620.83     73.09 o
   1   0   9      492.94      481.66     40.89 o
   3   0   9     1012.78     1088.55     63.56 o
   5   0   9      912.30      876.14     82.32 o
   7   0   9       38.29       59.80     81.49 o
   9   0   9      266.23      130.89     98.43 o
  11   0   9       36.08      -32.04     93.02 o
 -12   1   9       14.36      -74.74     74.74 o
 -11   1   9       17.37      126.75     89.26 o
 -10   1   9       37.48       -5.18     94.04 o
  -9   1   9      124.86      114.57     70.01 o
  -8   1   9       17.97      158.94     66.41 o
  -7   1   9      976.05     1138.33     82.83 o
  -6   1   9     1264.44     1304.54     96.34 o
  -5   1   9       18.57        5.64     21.31 o
  -4   1   9     3726.29     3965.82     84.06 o
  -3   1   9      983.78      978.12     43.50 o
  -2   1   9      159.94      222.58     21.42 o
  -1   1   9      735.10      748.61     34.10 o
   0   1   9     7355.38     7080.12     95.69 o
   1   1   9      135.46      138.90     19.81 o
   2   1   9     6301.48     6236.70     88.03 o
   3   1   9      133.19      153.51     22.20 o
   4   1   9      303.96      367.13     33.61 o
   5   1   9     1109.16     1120.04     64.38 o
   6   1   9      708.08      722.91     70.72 o
   7   1   9        4.61        5.01     43.85 o
   8   1   9      127.82      139.02     86.30 o
   9   1   9        0.24       27.25     62.15 o
  10   1   9       23.87      167.84     78.34 o
  11   1   9        5.19       60.31     70.20 o
 -12   2   9       15.86       41.93    179.43 o
 -11   2   9        0.28       76.82     79.49 o
 -10   2   9       34.79       -1.12     71.09 o
  -9   2   9       26.37      -28.16     60.96 o
  -8   2   9        4.76       29.36     64.27 o
  -7   2   9       82.68       53.58     38.36 o
  -6   2   9       97.39      102.87     46.88 o
  -5   2   9      263.85      338.56     39.87 o
  -4   2   9       28.53       24.73     19.24 o
  -3   2   9      395.14      390.25     29.38 o
  -2   2   9       50.07       48.52     15.96 o
  -1   2   9        7.20       16.41     14.83 o
   0   2   9      197.48      210.98     21.39 o
   1   2   9     1421.90     1439.89     44.01 o
   2   2   9       10.94        9.91     15.53 o
   3   2   9      287.19      299.96     27.74 o
   4   2   9      115.47       91.14     29.56 o
   5   2   9     1004.02     1000.42     76.37 o
   6   2   9      413.53      453.23     58.04 o
   7   2   9      180.38      134.37     49.24 o
   8   2   9      226.92      101.01     58.76 o
   9   2   9        3.57      -19.93     55.07 o
  10   2   9        1.30      -79.95    100.19 o
  11   2   9       20.32      -61.36    106.73 o
 -12   3   9        6.86       -7.21    109.68 o
 -11   3   9        5.96     -113.53    113.53 o
 -10   3   9        0.21      265.70     77.94 o
  -9   3   9      154.05      106.32     65.04 o
  -8   3   9        9.07      -50.58     50.58 o
  -7   3   9       40.05        5.98     32.88 o
  -6   3   9       79.43      135.25     29.60 o
  -5   3   9      228.27      205.72     38.20 o
  -4   3   9      215.20      166.93     27.73 o
  -3   3   9     2675.60     2887.65     84.81 o
  -2   3   9      100.42       91.76     18.72 o
  -1   3   9     5565.60     5508.22     89.05 o
   0   3   9      130.33      110.16     18.15 o
   1   3   9      449.64      447.27     27.69 o
   2   3   9       61.18       71.03     18.85 o
   3   3   9      671.32      738.02     40.54 o
   4   3   9      250.91      188.63     26.72 o
   5   3   9     1154.81     1390.39     74.14 o
   6   3   9       16.25      -32.60     51.31 o
   7   3   9      342.53      464.30     86.97 o
   8   3   9        2.30      -66.01     66.01 o
   9   3   9        1.61      -35.42    104.19 o
  10   3   9       29.42      262.47    144.44 o
  11   3   9       20.09       76.09    131.11 o
 -11   4   9        0.97      117.21    147.68 o
 -10   4   9        2.45      220.28    138.19 o
  -9   4   9        0.58      137.91    128.51 o
  -8   4   9        1.52      -82.94     82.94 o
  -7   4   9        4.66      -17.12     35.37 o
  -6   4   9       53.74       38.31     22.59 o
  -5   4   9      320.87      295.22     35.64 o
  -4   4   9        3.62        3.90     18.02 o
  -3   4   9      223.50      226.16     23.89 o
  -2   4   9       31.05       17.09     16.07 o
  -1   4   9      410.66      446.35     42.62 o
   0   4   9       12.28       16.92     19.07 o
   1   4   9     1287.72     1287.66     54.47 o
   2   4   9      258.31      266.88     26.75 o
   3   4   9        6.39       20.93     18.99 o
   4   4   9      647.09      728.66     56.13 o
   5   4   9       18.28      -44.58     44.97 o
   6   4   9       71.34      132.22    107.98 o
   7   4   9      146.45       93.88     99.64 o
   8   4   9       34.47      117.41    122.11 o
   9   4   9       37.59      141.14    128.17 o
  10   4   9       69.96       34.55    113.96 o
 -11   5   9        0.09      -37.50    131.52 o
 -10   5   9        1.44       32.05    130.78 o
  -9   5   9        8.28       17.67    121.10 o
  -8   5   9      241.79      224.59    125.35 o
  -7   5   9      171.54       84.59     50.07 o
  -6   5   9       76.80      148.25     40.03 o
  -5   5   9      105.16      108.57     31.11 o
  -4   5   9       42.29       25.99     22.30 o
  -3   5   9        7.91       18.35     23.58 o
  -2   5   9        1.98        4.26     17.38 o
  -1   5   9        7.66       10.81     16.64 o
   0   5   9       77.57      159.84     26.59 o
   1   5   9        3.31       21.15     24.10 o
   2   5   9      359.19      446.26     41.23 o
   3   5   9        8.88        7.92     37.01 o
   4   5   9      346.97      513.69     85.71 o
   5   5   9       64.98      168.87    106.27 o
   6   5   9       64.96       93.29     94.86 o
   7   5   9        0.12      -89.23     89.23 o
   8   5   9       46.00       75.28    113.70 o
   9   5   9       13.12      -10.33    119.26 o
 -10   6   9        4.41       85.79    124.84 o
  -9   6   9        1.58       41.84    113.13 o
  -8   6   9       37.34       68.52    107.97 o
  -7   6   9        3.71       49.52     98.00 o
  -6   6   9        8.59       14.30     61.01 o
  -5   6   9       21.60       24.97     53.01 o
  -4   6   9       71.36      127.50     43.96 o
  -3   6   9       23.14       61.43     53.10 o
  -2   6   9      240.61      165.56     84.68 o
  -1   6   9       15.52       79.19     76.55 o
   0   6   9       26.35       10.03     73.38 o
   1   6   9        1.93      117.11     83.88 o
   2   6   9       56.93      166.65     47.15 o
   3   6   9       16.66      -48.11     48.11 o
   4   6   9       50.56       72.26     62.68 o
   5   6   9        5.48       85.22    101.43 o
   6   6   9       39.89      128.65    111.46 o
   7   6   9       38.64       17.63    106.31 o
   8   6   9        6.95      -54.70     94.43 o
  -8   7   9        6.72       71.63    106.67 o
  -7   7   9        0.02      184.23    100.40 o
  -6   7   9        6.01        0.00     75.31 o
  -5   7   9        0.47       11.98     82.31 o
  -4   7   9        3.25       10.44     77.81 o
  -3   7   9        6.45       59.12     77.95 o
  -2   7   9        2.37      -52.90     66.52 o
  -1   7   9        0.11      -46.64     71.27 o
   0   7   9        0.63       82.27     81.23 o
   1   7   9       10.91       62.32     86.41 o
   2   7   9        0.45      -17.78     83.68 o
   3   7   9       14.92      147.20    101.27 o
   4   7   9       53.25       61.96    101.53 o
   5   7   9        1.54       79.41     96.54 o
   6   7   9        0.89      -84.80     84.80 o
   7   7   9       17.82      -87.00     87.00 o
   3   8   9        6.96        2.59     78.16 o
   4   8   9       35.19      324.76    121.33 o
   5   8   9        0.77      -82.86     82.86 o
 -12   0  10        3.11      -71.86    119.41 o
 -10   0  10      166.63      254.99    145.03 o
  -8   0  10       57.79       29.62     86.23 o
  -6   0  10      441.11      423.73     78.94 o
  -4   0  10        1.58       14.32     28.55 o
  -2   0  10       34.04       55.21     24.65 o
   0   0  10       17.20      -15.60     20.65 o
   2   0  10     3773.44     3610.73     95.95 o
   4   0  10     2127.29     2055.38     96.99 o
   6   0  10       19.16       -8.65     51.57 o
   8   0  10      407.73      457.72    137.16 o
  10   0  10      291.16      384.77    137.60 o
 -12   1  10        1.34      -41.41     86.94 o
 -11   1  10        6.46        7.75     83.70 o
 -10   1  10        3.31        3.22     76.14 o
  -9   1  10       95.57       22.55     71.18 o
  -8   1  10        6.58      -42.25     51.86 o
  -7   1  10     1526.22     1741.19    102.15 o
  -6   1  10     4514.76     4944.75    265.11 o
  -5   1  10      114.18      127.50     41.24 o
  -4   1  10     1124.58     1295.30     54.12 o
  -3   1  10     1387.27     1269.88     45.37 o
  -2   1  10     2613.72     2805.05     57.03 o
  -1   1  10     9844.14     9299.28    112.01 o
   0   1  10      514.63      520.43     31.53 o
   1   1  10     1886.57     1806.30     47.18 o
   2   1  10     3383.53     3301.10     64.81 o
   3   1  10     1272.72     1370.83     52.00 o
   4   1  10      552.51      514.17     42.46 o
   5   1  10     1291.00     1274.84     68.77 o
   6   1  10        6.91        4.58     35.89 o
   7   1  10      219.42      240.53     76.88 o
   8   1  10       41.88      198.95    126.84 o
   9   1  10        1.15       14.68     58.90 o
  10   1  10       29.78       49.94    104.57 o
  11   1  10        0.71       33.69     65.38 o
 -12   2  10        0.21      -42.05    148.03 o
 -11   2  10       27.89      130.78    170.31 o
 -10   2  10        0.27       21.18     68.35 o
  -9   2  10        9.77       -4.08     65.46 o
  -8   2  10        8.01       39.33     67.10 o
  -7   2  10       88.79       56.88     37.56 o
  -6   2  10        7.54       29.36     36.17 o
  -5   2  10       13.24        9.28     31.49 o
  -4   2  10       20.63       22.36     19.35 o
  -3   2  10      550.61      597.15     33.01 o
  -2   2  10     1207.67     1380.28     44.68 o
  -1   2  10        5.79      -15.43     15.43 o
   0   2  10      851.33      874.24     38.36 o
   1   2  10      139.66      162.23     22.00 o
   2   2  10      528.61      557.46     34.45 o
   3   2  10      177.63      187.37     26.18 o
   4   2  10      785.70      850.92     47.46 o
   5   2  10      459.23      550.54     48.97 o
   6   2  10       11.13       28.00     42.30 o
   7   2  10      225.92      324.62     78.25 o
   8   2  10       62.55       68.05     55.96 o
   9   2  10       28.29       51.57     83.68 o
  10   2  10        0.81      -93.26     93.26 o
  11   2  10       50.54      -34.99    113.71 o
 -12   3  10       24.57      -26.75    125.50 o
 -11   3  10       19.48     -109.25    109.25 o
 -10   3  10       29.49       -7.67     69.17 o
  -9   3  10       29.12       75.47     89.83 o
  -8   3  10       31.38       61.53     63.33 o
  -7   3  10      199.31      236.28     37.69 o
  -6   3  10       10.45        3.89     30.36 o
  -5   3  10      677.28      721.84     62.67 o
  -4   3  10     1277.60     1313.28     62.69 o
  -3   3  10        1.16       -9.23     16.11 o
  -2   3  10      103.67      100.43     19.32 o
  -1   3  10      127.72      136.86     19.96 o
   0   3  10      299.46      341.91     26.02 o
   1   3  10       56.12       35.12     17.09 o
   2   3  10     1170.12     1277.88     50.89 o
   3   3  10      191.81      173.70     24.61 o
   4   3  10      832.70     1006.01     51.29 o
   5   3  10       10.93        0.60     29.17 o
   6   3  10       22.54       -3.42     52.06 o
   7   3  10      204.44      131.71     62.67 o
   8   3  10      136.61      136.99    115.55 o
   9   3  10       49.14      136.73    115.42 o
  10   3  10       27.16      -12.40     95.06 o
 -11   4  10        0.83      109.34    148.54 o
 -10   4  10        3.10      179.02    140.10 o
  -9   4  10        1.20        1.57    112.70 o
  -8   4  10       29.11      -87.55     87.55 o
  -7   4  10       24.61       51.44     38.75 o
  -6   4  10      140.82      132.85     32.02 o
  -5   4  10       37.12       75.01     26.23 o
  -4   4  10       18.47        0.05     19.05 o
  -3   4  10       21.46       14.97     26.41 o
  -2   4  10      861.39      871.08     40.99 o
  -1   4  10      171.64      203.46     23.34 o
   0   4  10      488.44      489.09     36.23 o
   1   4  10      204.78      230.38     27.05 o
   2   4  10       10.97        4.87     20.47 o
   3   4  10       35.33       20.14     21.56 o
   4   4  10      143.10      153.35     38.02 o
   5   4  10       88.77       97.11     94.47 o
   6   4  10       45.04      -75.71     75.71 o
   7   4  10      136.94       41.35    102.60 o
   8   4  10       10.35        1.04    109.37 o
   9   4  10        0.79      156.91    119.11 o
  10   4  10        0.52      -88.00     93.15 o
 -10   5  10        3.88     -107.90    114.62 o
  -9   5  10       17.45      116.28    130.82 o
  -8   5  10        3.70      -60.51     94.94 o
  -7   5  10        2.53      173.18     77.15 o
  -6   5  10       16.33      -31.57     31.57 o
  -5   5  10       68.52       64.67     30.86 o
  -4   5  10       55.37       28.16     24.85 o
  -3   5  10       50.01       65.92     23.20 o
  -2   5  10       34.23       13.89     22.02 o
  -1   5  10       10.73       34.94     21.13 o
   0   5  10       14.96        5.90     42.43 o
   1   5  10      259.33      314.30     38.58 o
   2   5  10      145.58      129.82     33.13 o
   3   5  10      186.62      175.29     47.82 o
   4   5  10        1.95       65.96     63.48 o
   5   5  10       10.36       50.94     84.55 o
   6   5  10       30.69      141.24    112.99 o
   7   5  10      189.10      166.14    121.87 o
   8   5  10        1.44      -39.90     94.31 o
   9   5  10       32.80       13.40    122.63 o
  -9   6  10        5.47      -78.94    106.28 o
  -8   6  10        0.00      113.02    112.50 o
  -7   6  10        0.78      -23.43     87.98 o
  -6   6  10       11.42      -47.54     47.54 o
  -5   6  10       55.74       10.82     51.96 o
  -4   6  10       14.57       87.32     45.73 o
  -3   6  10       75.12       14.47     96.30 o
  -2   6  10        1.45       -8.00     52.17 o
  -1   6  10        0.73      109.11     85.39 o
   0   6  10       66.26       15.28     85.38 o
   1   6  10      323.53      296.51    110.60 o
   2   6  10        0.51       58.79     46.33 o
   3   6  10      231.69      225.32    112.33 o
   4   6  10        0.10       80.63     92.67 o
   5   6  10        9.30      -71.50     85.07 o
   6   6  10       15.55      -37.95    107.62 o
   7   6  10       18.55       91.61    112.32 o
   8   6  10        4.06     -101.97    101.97 o
  -8   7  10       14.80      115.28    102.42 o
  -7   7  10        6.42       -4.93     66.08 o
  -6   7  10        2.29      -20.79     59.12 o
  -5   7  10       18.87      142.03    111.33 o
  -4   7  10       20.53       80.83     90.74 o
  -3   7  10        0.23       85.67     84.63 o
  -2   7  10        0.93       97.27     86.81 o
  -1   7  10        4.49        7.33     81.63 o
   0   7  10      105.99      196.72    100.45 o
   1   7  10        9.06      -60.65     86.26 o
   2   7  10        0.93       39.68     88.76 o
   3   7  10        0.74      -28.66     87.02 o
   4   7  10       11.58        8.32     95.11 o
   5   7  10        1.37      -74.09     74.09 o
   6   7  10       24.28       80.00    100.13 o
   7   7  10        2.36      -86.33     86.33 o
   2   8  10        0.02       63.68     95.78 o
   3   8  10        0.59      -13.95     91.98 o
   4   8  10        5.67      169.05    108.23 o
   5   8  10        4.27      -50.86    101.21 o
 -11   0  11        3.83       33.26    116.94 o
  -9   0  11       33.42      -19.45     85.17 o
  -7   0  11      189.46       89.65     90.71 o
  -5   0  11       55.42       -2.44     38.22 o
  -3   0  11      746.26      795.21     55.09 o
  -1   0  11      823.75      748.21     53.29 o
   1   0  11     1697.74     1702.96     78.14 o
   3   0  11      971.92      910.46     70.54 o
   5   0  11      886.27      914.19     89.19 o
   7   0  11      780.38     1019.39    180.26 o
   9   0  11        7.42       95.42    101.15 o
  11   0  11       35.69      250.58    106.51 o
 -12   1  11        3.47       28.37    196.85 o
 -11   1  11       37.11      141.34    122.85 o
 -10   1  11       84.27      164.69     83.08 o
  -9   1  11       19.62      162.99     79.51 o
  -8   1  11       50.55      102.93     66.25 o
  -7   1  11      384.99      316.04     63.80 o
  -6   1  11       86.24      123.65     42.71 o
  -5   1  11      379.03      436.90     45.53 o
  -4   1  11     2713.19     2447.54     76.53 o
  -3   1  11       81.60       91.86     20.67 o
  -2   1  11     1833.15     1784.96     50.59 o
  -1   1  11      853.05      874.65     40.34 o
   0   1  11      217.76      216.04     31.55 o
   1   1  11     1817.25     1785.72     52.07 o
   2   1  11     3323.67     3363.76     68.51 o
   3   1  11        3.60      -14.52     19.72 o
   4   1  11     1043.25     1045.73     59.76 o
   5   1  11       39.80       60.29     32.98 o
   6   1  11        0.09       16.62     78.13 o
   7   1  11      247.09      290.53     78.02 o
   8   1  11        5.23      -39.17     60.53 o
   9   1  11       54.09        3.51    119.08 o
  10   1  11        3.08      -29.65    117.29 o
  11   1  11        1.78       67.79     63.92 o
 -12   2  11        0.07      -96.61    126.21 o
 -11   2  11        1.80      -71.06     71.06 o
 -10   2  11        0.69       56.19     76.89 o
  -9   2  11        5.75      -27.85     64.90 o
  -8   2  11      103.70       79.74     69.84 o
  -7   2  11        6.89       -7.76     41.27 o
  -6   2  11       29.77       33.82     38.00 o
  -5   2  11        7.33      -19.41     25.43 o
  -4   2  11       18.68       27.22     21.58 o
  -3   2  11      245.82      215.45     25.32 o
  -2   2  11      502.25      578.53     33.77 o
  -1   2  11      320.64      326.76     27.25 o
   0   2  11       42.16       17.30     19.39 o
   1   2  11     2482.12     2458.45     57.21 o
   2   2  11      244.08      268.90     29.59 o
   3   2  11      220.03      189.19     31.04 o
   4   2  11      505.27      563.64     45.42 o
   5   2  11      104.67       68.34     31.26 o
   6   2  11       53.87      107.28     74.22 o
   7   2  11      161.60      171.04    136.47 o
   8   2  11       91.87       76.05     70.90 o
   9   2  11       51.09      -75.96     75.96 o
  10   2  11       50.35      295.19    146.82 o
 -12   3  11        0.10     -133.56    133.56 o
 -11   3  11        4.57       50.68    148.93 o
 -10   3  11        5.10       23.74     86.88 o
  -9   3  11       64.50       -2.45     43.45 o
  -8   3  11       90.93      161.61     72.16 o
  -7   3  11      816.97      719.34     71.76 o
  -6   3  11      299.48      289.16     47.53 o
  -5   3  11      636.61      767.27     58.48 o
  -4   3  11       25.04       41.18     26.29 o
  -3   3  11      130.34      149.42     24.40 o
  -2   3  11      220.70      206.80     24.18 o
  -1   3  11     1111.39     1100.22     44.24 o
   0   3  11      331.69      332.78     28.35 o
   1   3  11      745.16      878.80     48.24 o
   2   3  11       29.76       17.52     19.33 o
   3   3  11      274.85      299.77     42.30 o
   4   3  11      135.52      111.77     25.50 o
   5   3  11      371.29      414.12     56.29 o
   6   3  11      368.72      439.68     85.54 o
   7   3  11       97.98       98.07     94.40 o
   8   3  11        6.49       57.39     97.05 o
   9   3  11       18.16      -15.04     90.79 o
  10   3  11       24.52      -91.25     91.25 o
 -11   4  11        2.28      175.13    155.55 o
 -10   4  11        0.53      -10.88    124.89 o
  -9   4  11       42.78        8.86     97.95 o
  -8   4  11       16.68       87.43    114.13 o
  -7   4  11       14.35      -63.16     63.16 o
  -6   4  11       14.57       25.40     27.95 o
  -5   4  11      244.37      190.47     39.44 o
  -4   4  11       80.52       59.50     29.08 o
  -3   4  11      412.29      473.76     43.97 o
  -2   4  11      247.55      275.93     28.42 o
  -1   4  11      482.50      422.99     40.35 o
   0   4  11       86.49      101.69     28.04 o
   1   4  11       14.37       -4.16     19.16 o
   2   4  11       53.03       60.06     21.17 o
   3   4  11      201.31      102.11     31.28 o
   4   4  11      310.49      380.55     49.00 o
   5   4  11       23.08      -74.27     81.64 o
   6   4  11      124.97      -76.61     86.58 o
   7   4  11        5.63      -65.82     91.94 o
   8   4  11        3.78      123.69    117.45 o
   9   4  11        5.43      -32.56    110.07 o
 -10   5  11        7.11      118.58    131.47 o
  -9   5  11        3.06       94.86    127.52 o
  -8   5  11        7.27       56.26    103.65 o
  -7   5  11        2.78      -23.59     43.90 o
  -6   5  11      203.06      223.61     49.44 o
  -5   5  11       46.69       38.16     39.51 o
  -4   5  11       80.10       83.57     34.18 o
  -3   5  11        0.50      -27.94     27.94 o
  -2   5  11      141.35      139.26     33.75 o
  -1   5  11      183.14      213.87     31.96 o
   0   5  11        2.28       62.59     29.91 o
   1   5  11       48.24       90.62     35.50 o
   2   5  11        3.60       59.90     28.98 o
   3   5  11       41.30       64.59     28.74 o
   4   5  11      396.22      374.88    133.55 o
   5   5  11       12.94       25.68     97.48 o
   6   5  11      157.55      228.14    127.38 o
   7   5  11        0.32       11.43    102.91 o
   8   5  11       13.90      -35.16     97.21 o
   9   5  11        7.55     -118.77    118.77 o
  -9   6  11        0.29       66.46    116.43 o
  -8   6  11       13.36      -28.99     96.29 o
  -7   6  11       22.60       21.12     58.02 o
  -6   6  11       92.71      147.06     60.44 o
  -5   6  11        4.29       84.10     53.15 o
  -4   6  11        0.53        0.79     59.71 o
  -3   6  11       33.15       49.71     58.04 o
  -2   6  11       32.30       79.40     62.84 o
  -1   6  11        8.62      -22.57     54.18 o
   0   6  11      130.59       64.18     92.59 o
   1   6  11        2.60      -18.93     84.64 o
   2   6  11       23.02       37.80     92.39 o
   3   6  11       22.11      -47.68     86.97 o
   4   6  11       96.64       29.26     94.58 o
   5   6  11        0.14       65.63    113.02 o
   6   6  11       40.11       80.94    114.15 o
   7   6  11        0.53       43.90    117.25 o
   8   6  11        0.03       74.52    117.17 o
  -8   7  11        0.78       13.88    100.73 o
  -7   7  11        0.99      -58.22     58.22 o
  -6   7  11        1.42       79.07     70.90 o
  -5   7  11       35.65      -75.32     93.50 o
  -4   7  11        3.15      202.01     95.80 o
  -3   7  11        0.50       34.42     90.22 o
  -2   7  11        0.27      -51.17     77.79 o
  -1   7  11       77.32      -32.91     87.75 o
   0   7  11       51.40      139.44    100.27 o
   1   7  11       16.03      109.07     99.15 o
   2   7  11        0.35       30.23     81.30 o
   3   7  11       41.68      -83.22     83.22 o
   4   7  11        2.33       18.16    106.86 o
   5   7  11       17.76      124.09    122.54 o
   6   7  11        1.40      -43.78     95.29 o
   1   8  11        3.53      102.46     91.60 o
   2   8  11        1.13      -78.03     78.55 o
   3   8  11        8.49       74.78     88.71 o
   4   8  11        8.38      131.68    108.54 o
 -12   0  12       29.30       47.95    131.46 o
 -10   0  12        2.02      -62.65    104.94 o
  -8   0  12        0.97      -50.10     84.91 o
  -6   0  12      320.56      278.59     62.76 o
  -4   0  12      567.68      584.24     56.99 o
  -2   0  12      520.43      459.33     56.86 o
   0   0  12     1740.89     1666.09     88.12 o
   2   0  12      111.68       53.88     34.00 o
   4   0  12     2273.00     2371.33    110.53 o
   6   0  12      172.81      159.62    108.83 o
   8   0  12        8.78       17.79     83.19 o
  10   0  12       11.80      -34.63     82.70 o
 -12   1  12       17.73      -80.51     93.26 o
 -11   1  12       10.24      103.64     97.26 o
 -10   1  12       45.50       63.58     74.66 o
  -9   1  12        0.01       81.12     72.94 o
  -8   1  12       83.61       90.15     96.46 o
  -7   1  12      425.26      337.16    110.36 o
  -6   1  12      128.06      127.60     37.16 o
  -5   1  12     1023.20     1046.69     64.86 o
  -4   1  12      346.59      336.82     34.84 o
  -3   1  12      259.88      270.40     33.03 o
  -2   1  12     1432.11     1475.74     53.33 o
  -1   1  12     2002.92     1966.69     55.18 o
   0   1  12      523.38      531.83     38.77 o
   1   1  12     3279.51     3101.33     70.10 o
   2   1  12       31.39       25.16     21.33 o
   3   1  12       29.69       12.71     25.14 o
   4   1  12      267.70      187.52     40.02 o
   5   1  12       51.05        4.47     31.37 o
   6   1  12      406.61      340.67     86.19 o
   7   1  12       23.56       82.94     60.58 o
   8   1  12        1.22      114.15     71.64 o
   9   1  12        0.18       84.86     67.48 o
  10   1  12        2.12      121.63     67.39 o
 -12   2  12        3.36      -50.92     73.60 o
 -11   2  12       22.50      149.39    122.72 o
 -10   2  12        2.20       32.09     62.63 o
  -9   2  12       29.01      109.84     68.13 o
  -8   2  12        6.30       24.31     51.04 o
  -7   2  12      234.87      180.15     71.09 o
  -6   2  12      343.49      411.14     52.24 o
  -5   2  12       14.91       -4.61     29.35 o
  -4   2  12      120.51      185.11     30.21 o
  -3   2  12      213.40      170.05     29.16 o
  -2   2  12      751.28      836.95     43.06 o
  -1   2  12      136.88      128.76     24.82 o
   0   2  12     1269.13     1309.43     54.02 o
   1   2  12      530.63      581.69     40.82 o
   2   2  12      169.91      201.66     28.01 o
   3   2  12      228.44      216.53     37.67 o
   4   2  12      656.64      706.65     52.81 o
   5   2  12       67.77       75.64     36.55 o
   6   2  12      366.87      309.00     63.64 o
   7   2  12      181.74      442.66    113.08 o
   8   2  12       29.24       29.92     57.24 o
   9   2  12       66.76      176.99    123.53 o
  10   2  12       73.32      292.94    133.58 o
 -11   3  12        1.57     -113.59    120.82 o
 -10   3  12       10.82      -44.39     44.39 o
  -9   3  12       18.40      -20.96    102.64 o
  -8   3  12       56.95       94.30     49.22 o
  -7   3  12       19.01      -30.13     40.76 o
  -6   3  12      337.45      312.66     47.05 o
  -5   3  12        2.32       -7.11     27.10 o
  -4   3  12      254.51      269.47     33.36 o
  -3   3  12       50.74       53.29     24.14 o
  -2   3  12     1112.09     1124.72     83.34 o
  -1   3  12      221.19      232.64     31.99 o
   0   3  12      604.95      622.70     40.70 o
   1   3  12      286.32      258.24     28.57 o
   2   3  12      179.61      154.38     25.80 o
   3   3  12      729.09      687.03     45.26 o
   4   3  12      191.20      275.30     37.92 o
   5   3  12      422.35      355.33     55.08 o
   6   3  12       12.08       46.42     54.62 o
   7   3  12       22.38       40.29     91.57 o
   8   3  12        0.03      -11.45     91.10 o
   9   3  12       59.24      -31.57    116.97 o
  10   3  12        0.07      116.23    116.23 o
 -11   4  12        1.56      -51.95    131.15 o
 -10   4  12        0.26     -104.52    104.52 o
  -9   4  12        7.81      -80.63     93.63 o
  -8   4  12        0.04       18.82     96.17 o
  -7   4  12        1.46      105.23     76.17 o
  -6   4  12      162.47      188.66     39.22 o
  -5   4  12      212.14      215.60     32.78 o
  -4   4  12      288.33      289.33     34.74 o
  -3   4  12      271.83      295.62     31.72 o
  -2   4  12       30.34       31.41     25.53 o
  -1   4  12        3.22       38.85     20.88 o
   0   4  12      232.15      213.54     35.70 o
   1   4  12      726.73      785.34     45.40 o
   2   4  12       86.55       87.51     34.24 o
   3   4  12      284.12      244.17     62.72 o
   4   4  12        1.77      -34.94     38.07 o
   5   4  12       30.63      -16.41     58.61 o
   6   4  12        7.88        0.52     85.34 o
   7   4  12      122.94      131.34    115.18 o
   8   4  12        0.14      -32.15     98.52 o
   9   4  12       53.16       39.70     94.35 o
 -10   5  12        2.61      -89.58    120.46 o
  -9   5  12        0.32       20.19    129.39 o
  -8   5  12        6.18      -33.80    107.13 o
  -7   5  12       21.65        9.56     43.53 o
  -6   5  12      103.41       74.89     47.25 o
  -5   5  12       48.35        7.05     46.65 o
  -4   5  12        2.73       38.47     31.89 o
  -3   5  12       12.02       48.27     32.21 o
  -2   5  12        1.42       19.09     28.68 o
  -1   5  12        7.30       50.87     28.20 o
   0   5  12      374.26      304.09     42.30 o
   1   5  12       13.40       28.72     29.42 o
   2   5  12       48.74        1.78     27.54 o
   3   5  12      138.54      115.96     39.76 o
   4   5  12       34.36       54.04    102.84 o
   5   5  12       19.41      -16.21     99.88 o
   6   5  12        7.89      144.81    116.69 o
   7   5  12        7.90       70.01    119.27 o
   8   5  12       31.86      181.60    128.46 o
  -9   6  12        1.78      -20.06    113.68 o
  -8   6  12        2.78      -28.87     75.15 o
  -7   6  12        5.39      -28.64     60.57 o
  -6   6  12        0.84      -50.46     50.46 o
  -5   6  12        0.36      -50.21     50.21 o
  -4   6  12       24.22       -1.05     88.48 o
  -3   6  12       80.72      -56.55     56.55 o
  -2   6  12       31.33       -1.65    114.70 o
  -1   6  12        6.63       43.79     62.92 o
   0   6  12       39.25      -50.41     73.51 o
   1   6  12        0.38      -46.69     91.29 o
   2   6  12        0.16       -7.33     89.06 o
   3   6  12       44.42      193.45    114.50 o
   4   6  12        0.27      -56.84     92.82 o
   5   6  12       12.04      -16.63     95.11 o
   6   6  12       17.47      -72.48     96.29 o
   7   6  12        0.26      -57.21     99.98 o
  -7   7  12        0.06       35.92     66.98 o
  -6   7  12        7.51      -69.80    103.92 o
  -5   7  12       26.19      113.56    119.78 o
  -4   7  12       20.13      109.66    112.26 o
  -3   7  12        0.02      -87.46     87.46 o
  -2   7  12        1.50      126.11     95.37 o
  -1   7  12        5.76      -76.64     76.64 o
   0   7  12       11.94      210.06    112.59 o
   1   7  12        0.28      -80.73     80.73 o
   2   7  12       20.50      -13.00     94.66 o
   3   7  12       12.32      -86.68     92.39 o
   4   7  12        1.16      103.53    111.29 o
   5   7  12        0.82       85.13    114.03 o
   6   7  12       16.19      -88.91     88.91 o
  -1   8  12        3.15      -69.27     94.61 o
   0   8  12        3.03      120.43     93.55 o
   1   8  12        0.09      -46.48     89.35 o
   2   8  12        5.26       11.35     95.93 o
   3   8  12        4.52      -58.16     94.70 o
 -11   0  13        0.05      -29.53    119.16 o
  -9   0  13        5.68      -77.55     82.26 o
  -7   0  13       10.43        6.04     63.81 o
  -5   0  13      172.76      260.83     59.09 o
  -3   0  13      774.28      796.72     68.47 o
  -1   0  13      110.92       70.79     36.40 o
   1   0  13     2397.57     2472.68     99.45 o
   3   0  13     1638.02     1769.00    103.93 o
   5   0  13        7.77       29.19    102.12 o
   7   0  13      236.94      168.93    106.50 o
   9   0  13      193.65      252.19    100.15 o
 -12   1  13        0.19      271.52    104.88 o
 -11   1  13       15.38      -31.83    151.72 o
 -10   1  13        3.78      -68.87     68.87 o
  -9   1  13        2.22       -8.06     66.42 o
  -8   1  13      143.73       62.68     73.72 o
  -7   1  13      171.88      198.34     64.83 o
  -6   1  13       97.19      130.59     39.09 o
  -5   1  13       93.83       97.08     31.32 o
  -4   1  13      338.55      279.82     34.94 o
  -3   1  13        2.43       20.00     24.11 o
  -2   1  13     1066.08     1062.97     53.65 o
  -1   1  13       13.32       26.55     22.07 o
   0   1  13       10.94        3.73     23.46 o
   1   1  13      693.02      746.28     48.66 o
   2   1  13      211.59      236.40     35.43 o
   3   1  13      429.37      400.12     39.99 o
   4   1  13      457.61      495.88     57.03 o
   5   1  13       89.43      121.45     48.11 o
   6   1  13        1.82        3.76     41.31 o
   7   1  13       13.47       69.60     60.59 o
   8   1  13        0.03      142.64     64.78 o
   9   1  13       11.46      119.12     64.55 o
  10   1  13        1.37        2.01     50.63 o
 -11   2  13        0.50       31.68     60.85 o
 -10   2  13       28.43       78.26     60.72 o
  -9   2  13        0.34       32.76     56.34 o
  -8   2  13       13.80       79.08     49.43 o
  -7   2  13       47.23      -41.15     53.21 o
  -6   2  13       19.03       33.29     35.66 o
  -5   2  13       98.19       52.63     29.80 o
  -4   2  13       63.75       86.71     28.75 o
  -3   2  13      648.74      614.15     59.74 o
  -2   2  13      586.62      626.24     43.49 o
  -1   2  13      110.34       97.31     24.13 o
   0   2  13       49.78       70.63     24.38 o
   1   2  13      316.94      320.00     34.91 o
   2   2  13        8.95        8.04     24.52 o
   3   2  13     1197.56     1204.94     61.45 o
   4   2  13      369.31      332.20     44.18 o
   5   2  13        0.24       23.06     36.17 o
   6   2  13      363.65      288.01     66.09 o
   7   2  13      126.67      201.12     68.73 o
   8   2  13       45.01       59.89    103.63 o
   9   2  13        4.86       72.48    117.53 o
  10   2  13       11.28       -8.75    104.43 o
 -11   3  13       32.34       67.01    139.18 o
 -10   3  13        3.37        2.03     52.23 o
  -9   3  13        1.92       83.83     78.99 o
  -8   3  13        3.51      -20.74     38.47 o
  -7   3  13        2.54       23.98     46.17 o
  -6   3  13      147.39      103.58     37.08 o
  -5   3  13      351.49      332.94     40.95 o
  -4   3  13       58.69       48.42     31.05 o
  -3   3  13      133.77      153.17     29.54 o
  -2   3  13      145.81      128.15     25.65 o
  -1   3  13       26.83      -12.89     20.29 o
   0   3  13      180.93      158.03     27.89 o
   1   3  13     1308.66     1331.89     56.73 o
   2   3  13     1003.42     1048.27     53.42 o
   3   3  13      139.15      140.88     33.02 o
   4   3  13       27.08       16.60     37.81 o
   5   3  13       18.36       13.78     38.14 o
   6   3  13      142.60      162.56    108.55 o
   7   3  13       15.30      -60.55     72.04 o
   8   3  13       74.87      171.37    118.40 o
   9   3  13       13.51      110.49    106.36 o
 -10   4  13        0.50      -23.76    126.55 o
  -9   4  13       22.45       51.93    123.59 o
  -8   4  13        3.80      -50.58     89.22 o
  -7   4  13       30.69       41.34     59.59 o
  -6   4  13       46.66       43.60     38.93 o
  -5   4  13       62.71       93.84     29.37 o
  -4   4  13        3.87       27.32     24.42 o
  -3   4  13       59.76       61.18     25.61 o
  -2   4  13      229.55      255.76     30.17 o
  -1   4  13      327.59      274.43     29.76 o
   0   4  13      404.10      521.89     47.89 o
   1   4  13       29.91       22.26     24.50 o
   2   4  13      154.64      194.47     44.92 o
   3   4  13        3.10      -38.39     38.39 o
   4   4  13      184.90      245.98     54.23 o
   5   4  13        2.65        7.15     56.22 o
   6   4  13      163.28      180.20    117.00 o
   7   4  13        0.08       10.92    105.03 o
   8   4  13       22.41       19.14    100.35 o
   9   4  13        3.85        1.54     93.60 o
 -10   5  13       15.23      -61.16    125.91 o
  -9   5  13        0.14      -68.20    109.53 o
  -8   5  13       10.65      -17.05     66.34 o
  -7   5  13        7.41        9.81     44.30 o
  -6   5  13      108.04       42.89     45.88 o
  -5   5  13       83.87       76.30     40.80 o
  -4   5  13       12.81       16.13     33.90 o
  -3   5  13        1.12       26.59     31.40 o
  -2   5  13        0.72       15.73     31.34 o
  -1   5  13        3.24       12.75     26.82 o
   0   5  13      643.75      615.72     50.69 o
   1   5  13       13.17      -19.28     28.55 o
   2   5  13       22.83       -4.99     45.86 o
   3   5  13       38.99      100.98     41.96 o
   4   5  13        3.01      -38.74     92.65 o
   5   5  13       95.64      213.39    125.22 o
   6   5  13       98.21      206.32    133.56 o
   7   5  13        7.44       20.18    112.26 o
   8   5  13       19.09      113.22    141.53 o
  -8   6  13        0.95      -43.41     70.75 o
  -7   6  13        7.40       10.25     63.04 o
  -6   6  13        5.02       73.97     64.99 o
  -5   6  13       13.32      -20.57     73.77 o
  -4   6  13       38.83       64.22     72.44 o
  -3   6  13        0.14       -8.69     92.11 o
  -2   6  13        1.32      -55.41     55.41 o
  -1   6  13        8.31      -53.09     53.09 o
   0   6  13       89.21        3.14     88.55 o
   1   6  13       18.95       71.72    104.18 o
   2   6  13       31.61       56.46    103.50 o
   3   6  13       47.34       12.52     97.03 o
   4   6  13        4.37      -42.66     99.37 o
   5   6  13       28.72      168.00    129.11 o
   6   6  13        5.15      119.83    125.51 o
   7   6  13        5.37       51.93    130.08 o
  -7   7  13        0.00      -56.78     56.78 o
  -6   7  13       13.20       24.25    110.44 o
  -5   7  13       74.45       -6.21    109.72 o
  -4   7  13        0.06      -77.80    101.15 o
  -3   7  13        5.63      -64.94     89.88 o
  -2   7  13        4.26       -4.68     92.57 o
  -1   7  13      143.63      169.61    111.34 o
   0   7  13       20.79      -18.21     89.47 o
   1   7  13        0.06        9.35    103.42 o
   2   7  13        2.28      -25.43    100.16 o
   3   7  13        1.36       -9.84    103.05 o
   4   7  13        4.10      162.69    119.82 o
   5   7  13       18.13      112.22    120.97 o
  -4   8  13        1.12       88.98    118.30 o
  -3   8  13        2.79      173.10    110.25 o
  -2   8  13        1.38       35.07     96.44 o
  -1   8  13       12.57       40.24    106.79 o
   0   8  13        0.43      -37.65    100.06 o
   1   8  13        2.35      -99.98     99.98 o
   2   8  13        0.55        6.18     97.26 o
 -12   0  14        1.92      -64.22    103.79 o
 -10   0  14        0.85      -84.27    114.45 o
  -8   0  14       99.93      155.00    127.68 o
  -6   0  14       60.24       22.08     62.41 o
  -4   0  14        2.23        1.49     47.84 o
  -2   0  14     1722.67     1648.12    104.25 o
   0   0  14     5570.87     5858.54    208.28 o
   2   0  14        9.98      -11.94     34.96 o
   4   0  14      374.68      438.66     87.14 o
   6   0  14      740.36      653.81    108.87 o
   8   0  14       10.21       25.51     89.54 o
  10   0  14       17.11      125.98     91.02 o
 -11   1  14       28.10      191.86     80.23 o
 -10   1  14        9.89       73.29     61.52 o
  -9   1  14       36.99      123.66     61.69 o
  -8   1  14      109.75      202.68     87.07 o
  -7   1  14        0.03       50.12     56.76 o
  -6   1  14       20.13       67.66     48.22 o
  -5   1  14      323.93      263.43     37.70 o
  -4   1  14        0.72       -8.54     26.15 o
  -3   1  14      649.42      589.06     44.99 o
  -2   1  14      121.41       77.35     29.13 o
  -1   1  14      207.70      221.50     33.95 o
   0   1  14     1095.57     1175.36     59.70 o
   1   1  14      665.16      627.02     51.16 o
   2   1  14      183.68      218.89     37.19 o
   3   1  14       19.15       14.03     27.68 o
   4   1  14       29.91       46.07     33.73 o
   5   1  14       22.18      -38.09     38.09 o
   6   1  14        6.21        2.08     41.75 o
   7   1  14        1.09        2.61     68.77 o
   8   1  14       10.60        1.36     59.45 o
   9   1  14       22.80       93.01    132.67 o
  10   1  14       18.25      -15.93    101.24 o
 -11   2  14        3.32       66.17     60.05 o
 -10   2  14        0.58      -50.49     59.98 o
  -9   2  14        4.52       -1.31     48.82 o
  -8   2  14        4.61       33.49     46.68 o
  -7   2  14       85.72       14.14     47.06 o
  -6   2  14       39.25       93.95     48.54 o
  -5   2  14      292.15      278.33     37.99 o
  -4   2  14      272.25      243.54     35.29 o
  -3   2  14      320.26      372.23     38.23 o
  -2   2  14        6.10       -0.63     25.04 o
  -1   2  14       18.14       13.74     25.04 o
   0   2  14      673.93      701.93     50.58 o
   1   2  14     1282.15     1383.12     63.86 o
   2   2  14      573.00      521.53     45.29 o
   3   2  14      530.35      573.68     48.21 o
   4   2  14      112.96      105.96     35.13 o
   5   2  14      227.89      215.92     51.46 o
   6   2  14      113.12       53.89     44.81 o
   7   2  14       10.78       55.32     57.82 o
   8   2  14        9.69      104.40    113.23 o
   9   2  14       17.33      136.32    127.03 o
 -11   3  14       11.82      -66.89    132.24 o
 -10   3  14        5.82       36.94     59.95 o
  -9   3  14        0.09       47.93     49.78 o
  -8   3  14        4.90      -26.24     37.34 o
  -7   3  14        3.20       40.34     46.84 o
  -6   3  14      119.54       74.39     47.63 o
  -5   3  14        6.61       -4.40     29.67 o
  -4   3  14       24.27       50.13     27.47 o
  -3   3  14       16.27       39.78     27.33 o
  -2   3  14      316.99      316.14     36.38 o
  -1   3  14      468.96      474.76     47.48 o
   0   3  14       52.45       56.81     26.36 o
   1   3  14      126.96      143.22     31.79 o
   2   3  14       33.12      -20.25     26.32 o
   3   3  14       84.27       60.44     39.98 o
   4   3  14       84.15       45.30     39.97 o
   5   3  14      352.74      288.19     56.79 o
   6   3  14       87.42       76.89    100.43 o
   7   3  14       58.30      206.18    118.19 o
   8   3  14        0.01      -54.90    102.55 o
   9   3  14        1.43       89.08    117.92 o
 -10   4  14        7.17       85.58    141.78 o
  -9   4  14        0.59       17.39     87.15 o
  -8   4  14        9.64       51.68     54.01 o
  -7   4  14        1.14       20.66     57.22 o
  -6   4  14       32.96      -25.28     36.84 o
  -5   4  14        0.70       36.31     28.82 o
  -4   4  14      163.02      141.34     31.38 o
  -3   4  14      178.83      230.36     34.68 o
  -2   4  14      101.30      110.87     30.67 o
  -1   4  14      129.60       77.26     29.79 o
   0   4  14       24.69       63.73     28.19 o
   1   4  14        7.20       13.22     26.12 o
   2   4  14        2.45       -0.87     41.65 o
   3   4  14      261.11      337.80     87.59 o
   4   4  14       32.18      -11.30     41.19 o
   5   4  14      138.50      256.44     63.07 o
   6   4  14        1.70      -68.25     98.99 o
   7   4  14        0.23       42.53    102.17 o
   8   4  14        9.27       -1.03     94.41 o
  -9   5  14        2.74      -76.55     76.55 o
  -8   5  14        7.90       28.87     67.27 o
  -7   5  14        0.05       28.04     43.56 o
  -6   5  14       45.16      134.53     71.50 o
  -5   5  14        6.55       26.32     39.06 o
  -4   5  14       52.24       71.55     42.88 o
  -3   5  14        7.53       70.62     40.11 o
  -2   5  14       29.89       48.26     39.08 o
  -1   5  14       16.24       54.79     29.61 o
   0   5  14       46.87       88.54     34.62 o
   1   5  14        8.73      -27.99     45.17 o
   2   5  14       16.92      -36.35     36.35 o
   3   5  14       58.20      121.01     47.11 o
   4   5  14       42.16       89.92     57.77 o
   5   5  14       76.25       51.52    121.78 o
   6   5  14       10.66      -63.24    108.34 o
   7   5  14        0.05      -97.52     97.52 o
  -8   6  14        7.74       38.29    103.24 o
  -7   6  14       17.07       13.35     63.75 o
  -6   6  14        0.35      -12.60     57.04 o
  -5   6  14        6.27       45.56     72.74 o
  -4   6  14        0.34      -86.36    115.23 o
  -3   6  14        9.79       54.01     73.88 o
  -2   6  14        1.98       -1.00     69.78 o
  -1   6  14       24.19       73.16     67.64 o
   0   6  14        0.58       73.19    106.64 o
   1   6  14        0.36      -95.58    100.80 o
   2   6  14       14.37      100.65    116.30 o
   3   6  14        6.72      129.06    119.69 o
   4   6  14        8.63      -53.97     96.53 o
   5   6  14        2.24       75.00    126.21 o
   6   6  14       10.93       19.06    117.46 o
  -6   7  14       16.34      185.92    135.96 o
  -5   7  14        2.38      134.80    128.60 o
  -4   7  14        0.27      -97.31     97.31 o
  -3   7  14        0.42       79.32    118.72 o
  -2   7  14        4.24      -91.33     91.33 o
  -1   7  14       21.28       52.43    110.57 o
   0   7  14       12.84       -1.04    101.20 o
   1   7  14        0.11       50.81    114.07 o
   2   7  14       33.33      152.21    119.08 o
   3   7  14        0.72      139.49    114.17 o
   4   7  14       11.97      -90.68     90.68 o
  -3   8  14        0.00       92.02    113.10 o
  -2   8  14        0.02      -92.62     94.68 o
  -1   8  14        0.06      -15.44    106.04 o
   0   8  14        0.83       44.26    101.89 o
   1   8  14        0.33      -94.09     94.09 o
 -11   0  15        2.20      -27.29     88.82 o
  -9   0  15        1.39       62.99     79.52 o
  -7   0  15       60.52      129.64     77.69 o
  -5   0  15      132.11      106.26     55.75 o
  -3   0  15     1067.58     1171.37     86.08 o
  -1   0  15      932.98     1047.97    127.85 o
   1   0  15       17.97      -22.23     38.14 o
   3   0  15     1941.40     1910.20    113.96 o
   5   0  15      134.21      137.69     75.32 o
   7   0  15       27.47      253.10    116.90 o
   9   0  15       90.09       68.64     85.15 o
 -11   1  15        7.48      -41.42     55.84 o
 -10   1  15        4.25      128.68     61.06 o
  -9   1  15        3.65       25.37     55.49 o
  -8   1  15       38.38       57.01     97.43 o
  -7   1  15       20.10      -39.88     54.22 o
  -6   1  15      112.92       78.37     44.11 o
  -5   1  15       28.56       44.49     34.89 o
  -4   1  15       67.64       51.91     31.56 o
  -3   1  15        8.89       -0.25     27.84 o
  -2   1  15      300.66      254.05     37.39 o
  -1   1  15       19.62        3.80     28.12 o
   0   1  15      772.73      734.67     51.63 o
   1   1  15     1952.78     2088.99     85.60 o
   2   1  15      324.19      387.47     49.85 o
   3   1  15        0.61       89.81     33.78 o
   4   1  15       90.65       91.59     40.73 o
   5   1  15       40.95      -26.16     42.10 o
   6   1  15       13.99       10.95     52.66 o
   7   1  15        0.10       33.80     62.67 o
   8   1  15       31.02       21.46     66.40 o
   9   1  15        0.44       12.28     58.23 o
 -11   2  15        0.11      -51.56     51.56 o
 -10   2  15        1.97       34.42     50.06 o
  -9   2  15        7.68       62.88     50.55 o
  -8   2  15       24.13       31.14     55.82 o
  -7   2  15       18.80      105.92     51.90 o
  -6   2  15      192.49      149.16     43.94 o
  -5   2  15        3.73       -5.57     34.88 o
  -4   2  15       12.23      -19.61     28.41 o
  -3   2  15      271.46      271.50     35.72 o
  -2   2  15       49.31       69.43     29.99 o
  -1   2  15      458.65      445.88     42.85 o
   0   2  15      282.90      399.84     40.84 o
   1   2  15      111.68       80.82     32.39 o
   2   2  15      630.38      723.20     57.25 o
   3   2  15      452.47      381.24     45.80 o
   4   2  15       66.59       74.84     40.01 o
   5   2  15      102.74       91.10     44.12 o
   6   2  15      115.31       42.10     46.07 o
   7   2  15        3.28      -18.22     96.85 o
   8   2  15      105.80      300.41    143.99 o
   9   2  15        2.70      149.84    115.34 o
 -10   3  15        0.20       15.15     46.58 o
  -9   3  15       23.52       18.04     60.67 o
  -8   3  15        1.78       12.52     39.15 o
  -7   3  15        2.27      149.97     53.12 o
  -6   3  15       14.70       39.81     40.60 o
  -5   3  15      108.98       56.68     34.90 o
  -4   3  15       44.98       62.76     29.99 o
  -3   3  15       67.91       57.15     27.95 o
  -2   3  15      118.71       87.21     30.49 o
  -1   3  15      177.32      147.81     31.16 o
   0   3  15      300.46      296.50     35.75 o
   1   3  15      159.68      107.81     36.69 o
   2   3  15       16.82       25.42     34.92 o
   3   3  15       27.11      -23.36     35.22 o
   4   3  15      156.28      178.98     47.02 o
   5   3  15       27.89      -46.09     47.00 o
   6   3  15       26.69      -61.41     61.41 o
   7   3  15        6.33      149.02    115.27 o
   8   3  15       20.21      225.19    116.73 o
 -10   4  15        0.12      -57.82     93.64 o
  -9   4  15        3.22      101.81     65.39 o
  -8   4  15        3.36      -19.87     56.48 o
  -7   4  15       17.17       27.64     52.03 o
  -6   4  15       57.91       54.33     39.38 o
  -5   4  15      143.04      182.79     45.80 o
  -4   4  15       38.56       45.81     36.78 o
  -3   4  15        1.25       49.65     29.74 o
  -2   4  15       16.87       30.41     42.45 o
  -1   4  15       10.22       39.75     30.34 o
   0   4  15      254.72      247.76     36.85 o
   1   4  15        3.71      -33.93     33.93 o
   2   4  15      161.77      338.84     59.15 o
   3   4  15        7.90      -28.08     46.92 o
   4   4  15       23.54      -42.87     42.87 o
   5   4  15        7.14      -39.50     47.79 o
   6   4  15       50.66      170.95    127.30 o
   7   4  15       26.95      -52.75     99.82 o
   8   4  15       10.62       19.55    112.67 o
  -9   5  15        1.32      -24.74     87.92 o
  -8   5  15        0.95       64.75     59.28 o
  -7   5  15        0.05      -52.96     52.96 o
  -6   5  15        0.05       45.67     54.63 o
  -5   5  15        6.43      -19.95     42.98 o
  -4   5  15       38.08       90.96     46.66 o
  -3   5  15        1.16       50.99     43.80 o
  -2   5  15       61.57       99.63     43.62 o
  -1   5  15      154.96      248.89     52.48 o
   0   5  15       17.90       15.52     55.01 o
   1   5  15      120.34      108.96     44.94 o
   2   5  15      348.07      280.96     53.43 o
   3   5  15       13.59       17.05     58.75 o
   4   5  15       14.86       -2.53     51.32 o
   5   5  15       19.63       55.02    117.31 o
   6   5  15        1.17       23.78    115.80 o
   7   5  15       10.48      -99.83    112.69 o
  -8   6  15        2.54      -84.27     84.27 o
  -7   6  15        0.04      -20.51     73.35 o
  -6   6  15        0.67      -26.40     65.26 o
  -5   6  15        8.78      103.49     86.20 o
  -4   6  15       17.41       41.09     75.40 o
  -3   6  15       13.43      -46.41     85.97 o
  -2   6  15        8.75       21.16     73.36 o
  -1   6  15        4.36      -26.79     62.92 o
   0   6  15        3.29       57.36    118.90 o
   1   6  15        3.88      -81.80    107.32 o
   2   6  15        4.32      -35.37     99.88 o
   3   6  15        1.20      -93.95     93.95 o
   4   6  15        0.08       91.10    112.84 o
   5   6  15       26.53       35.59    115.55 o
   6   6  15        1.22      -82.72    115.60 o
  -6   7  15        0.04      -38.54    125.39 o
  -5   7  15       27.47       42.26    133.46 o
  -4   7  15        1.64     -103.80    103.80 o
  -3   7  15        0.01      141.72    122.06 o
  -2   7  15        1.47      227.79    129.42 o
  -1   7  15        0.85      -47.12    106.68 o
   0   7  15        0.73       50.73    109.23 o
   1   7  15       19.74      -76.55    104.99 o
   2   7  15       18.78      -12.39    104.83 o
   3   7  15        8.70       52.04    112.33 o
   4   7  15        1.46      -41.62     98.15 o
 -10   0  16        3.14      -67.39     94.28 o
  -8   0  16        6.75      134.44    126.07 o
  -6   0  16       94.23       62.93     57.35 o
  -4   0  16     1148.93     1282.76    110.65 o
  -2   0  16       20.90      -25.95     36.96 o
   0   0  16     1281.29     1352.93     95.49 o
   2   0  16     1590.85     1867.22    133.49 o
   4   0  16      147.41      147.90     68.16 o
   6   0  16      283.17      218.44     79.89 o
   8   0  16       57.05       34.68    102.48 o
 -11   1  16        0.20      -56.72     56.72 o
 -10   1  16        1.12       15.38     56.20 o
  -9   1  16       12.42       41.45     56.12 o
  -8   1  16       30.54       89.82     73.47 o
  -7   1  16       51.96       44.46     46.18 o
  -6   1  16       91.61       55.18     41.99 o
  -5   1  16       10.49       20.39     39.07 o
  -4   1  16      617.62      431.13     52.41 o
  -3   1  16      395.02      354.68     47.61 o
  -2   1  16        3.88      -16.21     28.95 o
  -1   1  16      112.55       94.29     32.84 o
   0   1  16      792.16      817.84     55.59 o
   1   1  16       33.21       37.91     29.48 o
   2   1  16       11.26      -30.42     31.31 o
   3   1  16       29.74       30.60     36.44 o
   4   1  16       16.15        9.03     36.90 o
   5   1  16      117.92       47.89     45.97 o
   6   1  16       10.30       93.65     52.94 o
   7   1  16       37.71       34.56     58.16 o
   8   1  16        1.80      -25.63    141.48 o
   9   1  16        1.85      -83.31     83.31 o
 -11   2  16        4.04      152.10    119.21 o
 -10   2  16        6.49       94.71     56.94 o
  -9   2  16        1.68       76.49     53.28 o
  -8   2  16       10.19       16.75     69.99 o
  -7   2  16        8.23      -42.41     42.41 o
  -6   2  16       14.04       39.48     40.69 o
  -5   2  16        6.02      -54.34     54.34 o
  -4   2  16       80.08       13.97     32.88 o
  -3   2  16      548.83      543.07     48.83 o
  -2   2  16       34.72       -2.11     35.61 o
  -1   2  16      274.04      318.74     46.02 o
   0   2  16      340.46      370.75     49.17 o
   1   2  16        0.68      -28.10     28.10 o
   2   2  16       86.57      115.50     37.67 o
   3   2  16      128.99      132.28     48.59 o
   4   2  16       18.06       41.61     42.05 o
   5   2  16      525.59      584.37     71.67 o
   6   2  16       58.91      -44.53     56.09 o
   7   2  16       42.56       13.50     97.60 o
   8   2  16       11.72      -65.07    105.87 o
 -10   3  16        0.33      -52.38     59.22 o
  -9   3  16        0.81        3.26     47.23 o
  -8   3  16       26.77       -2.97     64.41 o
  -7   3  16       23.32       82.27     49.71 o
  -6   3  16        5.26      -37.38     45.34 o
  -5   3  16      109.59      127.82     53.17 o
  -4   3  16       21.45      -19.83     30.47 o
  -3   3  16        6.57       33.40     30.61 o
  -2   3  16       46.64       73.82     32.44 o
  -1   3  16        2.78        7.57     28.83 o
   0   3  16      140.63       45.99     34.63 o
   1   3  16      953.39      918.94     67.47 o
   2   3  16       16.47       13.51     31.59 o
   3   3  16        0.72      -35.94     35.94 o
   4   3  16       28.79       27.08     49.07 o
   5   3  16       52.22       -5.70     51.70 o
   6   3  16        4.30        9.64     72.32 o
   7   3  16       30.30       -4.66    101.99 o
   8   3  16       12.28       49.95    116.39 o
  -9   4  16       29.27       40.09     80.73 o
  -8   4  16       37.63       38.00     51.59 o
  -7   4  16        4.81       19.12     54.78 o
  -6   4  16        2.74      109.69     46.77 o
  -5   4  16        5.80      -36.34     36.34 o
  -4   4  16        0.44       27.51     39.49 o
  -3   4  16       14.81       26.00     33.39 o
  -2   4  16       38.18        4.49     32.60 o
  -1   4  16      114.14      101.98     53.47 o
   0   4  16        9.11       57.40     41.41 o
   1   4  16        3.68       27.00     40.93 o
   2   4  16       15.85      -17.91     46.68 o
   3   4  16       32.57       51.41     51.12 o
   4   4  16       65.90      113.79     55.01 o
   5   4  16       44.52      113.34     63.88 o
   6   4  16        1.17       52.33    108.80 o
   7   4  16        9.26       22.69     87.15 o
  -8   5  16        0.69      -19.87     55.47 o
  -7   5  16        2.04       23.84     63.04 o
  -6   5  16        2.01       -3.64     45.51 o
  -5   5  16        1.44       22.69     76.63 o
  -4   5  16        6.69      -25.33     45.21 o
  -3   5  16       14.53       15.94     44.15 o
  -2   5  16        9.28      -14.97     43.91 o
  -1   5  16       21.47      -27.88     43.47 o
   0   5  16        6.42       30.64     37.32 o
   1   5  16        1.16       15.78     42.05 o
   2   5  16      122.78      130.31     48.08 o
   3   5  16        0.04       45.26     46.41 o
   4   5  16       54.02       28.39     69.32 o
   5   5  16       34.99      212.73    138.71 o
   6   5  16       14.67       15.98    125.78 o
  -7   6  16        6.57      -40.43     65.21 o
  -6   6  16        5.62       63.98     89.80 o
  -5   6  16        7.93       63.60     83.45 o
  -4   6  16        0.07       82.82     83.67 o
  -3   6  16        1.25       -7.75     78.74 o
  -2   6  16        0.24        8.97     69.95 o
  -1   6  16        7.94      -44.20    130.86 o
   0   6  16        0.12      -99.34     99.34 o
   1   6  16       21.95      -45.21    109.64 o
   2   6  16       15.59       48.25    116.21 o
   3   6  16        7.05      149.08    125.79 o
   4   6  16       17.13       44.39    120.27 o
   5   6  16        0.62      -73.56    103.91 o
  -5   7  16        0.39        1.03    124.92 o
  -4   7  16        1.46     -109.21    111.27 o
  -3   7  16        1.49      -87.19    108.86 o
  -2   7  16       15.78      -53.19    104.83 o
  -1   7  16        0.83       -9.81    113.12 o
   0   7  16        3.17      -91.91     91.91 o
   1   7  16        0.58      -73.76    108.84 o
   2   7  16       10.70       17.00    112.79 o
   3   7  16        0.11       31.35    106.89 o
 -11   0  17        0.18      133.08    132.05 o
  -9   0  17       25.70      131.42    141.29 o
  -7   0  17       64.83       99.50     63.99 o
  -5   0  17       18.21       -3.49     52.56 o
  -3   0  17       22.83        8.43     50.99 o
  -1   0  17     1123.98     1137.66    107.65 o
   1   0  17      161.10      173.15     63.63 o
   3   0  17      360.19      379.34     85.63 o
   5   0  17      154.87      109.85     76.80 o
   7   0  17       26.81      126.05     99.60 o
 -10   1  17        4.57        0.95     56.83 o
  -9   1  17        0.05       70.97     68.58 o
  -8   1  17        0.75      -34.65     50.63 o
  -7   1  17       25.63       -8.74     40.11 o
  -6   1  17       18.62      -26.60     41.16 o
  -5   1  17       22.53       32.09     39.84 o
  -4   1  17        2.79      -36.45     36.45 o
  -3   1  17       43.01        0.93     36.85 o
  -2   1  17      106.94      102.02     37.02 o
  -1   1  17       96.92       73.13     35.00 o
   0   1  17      380.40      363.43     45.93 o
   1   1  17       55.35        5.77     36.54 o
   2   1  17       36.02       15.08     45.50 o
   3   1  17       33.25       61.42     38.52 o
   4   1  17      114.53       76.37     40.32 o
   5   1  17        8.73      -33.82     38.94 o
   6   1  17        0.04      -18.57     46.15 o
   7   1  17        1.32       65.03     61.79 o
   8   1  17        7.79       37.42     61.07 o
 -10   2  17        3.93       64.18     55.11 o
  -9   2  17        3.29       26.53     58.94 o
  -8   2  17        0.66      -44.28     44.62 o
  -7   2  17       22.31       57.15     49.38 o
  -6   2  17       59.39       40.38     40.66 o
  -5   2  17       79.39       98.26     42.83 o
  -4   2  17        3.79       20.29     37.88 o
  -3   2  17      112.67       61.04     40.07 o
  -2   2  17       53.22       74.94     34.82 o
  -1   2  17      440.94      357.66     43.62 o
   0   2  17      126.23      168.56     43.53 o
   1   2  17       66.12       59.47     41.73 o
   2   2  17      379.75      462.33     56.71 o
   3   2  17       92.66      210.88     46.66 o
   4   2  17       81.57       38.72     44.26 o
   5   2  17       67.88       48.22     58.86 o
   6   2  17        4.35       20.52     58.06 o
   7   2  17        0.31      -35.19    104.03 o
   8   2  17        6.18       55.09     99.36 o
 -10   3  17        0.01       28.19    120.45 o
  -9   3  17        0.88      110.64     49.48 o
  -8   3  17        9.65        6.72     44.10 o
  -7   3  17        4.27       -3.34     51.78 o
  -6   3  17        8.33        7.64     51.38 o
  -5   3  17       22.48       42.49     46.26 o
  -4   3  17        0.25      -44.24     44.24 o
  -3   3  17       20.61       98.45     46.22 o
  -2   3  17       90.02       54.59     43.34 o
  -1   3  17        2.25      -25.12     31.58 o
   0   3  17        1.29      -30.32     32.49 o
   1   3  17      401.12      354.52     84.97 o
   2   3  17      205.17      118.17     53.28 o
   3   3  17        8.24      -10.33     44.14 o
   4   3  17      139.45      109.77     54.50 o
   5   3  17        1.41        5.35     55.88 o
   6   3  17       10.53       79.94     65.62 o
   7   3  17        0.91       83.10    115.10 o
  -9   4  17        0.18      -52.49     52.49 o
  -8   4  17        1.53      -49.52     52.27 o
  -7   4  17        0.96       56.81     59.20 o
  -6   4  17       11.66      -12.54     52.60 o
  -5   4  17       21.31       19.90     42.25 o
  -4   4  17      126.67       76.88     44.69 o
  -3   4  17        1.05       19.61     41.69 o
  -2   4  17       33.01      -16.93     45.60 o
  -1   4  17       11.95       60.51     43.74 o
   0   4  17       31.33       15.22     63.47 o
   1   4  17       25.65       47.94     43.60 o
   2   4  17      155.04       88.82     52.48 o
   3   4  17       21.47       89.73     52.92 o
   4   4  17       33.78      134.26     58.66 o
   5   4  17        0.36      -30.21     53.79 o
   6   4  17        0.88      103.31    129.65 o
   7   4  17       19.67      155.77    116.19 o
  -8   5  17        0.19       12.65     58.74 o
  -7   5  17        0.04       35.11     74.80 o
  -6   5  17       18.98       65.41     55.44 o
  -5   5  17       39.00       26.89     49.22 o
  -4   5  17        1.56       52.63     47.47 o
  -3   5  17       28.88       58.28     50.96 o
  -2   5  17       32.92      -23.00     44.04 o
  -1   5  17        9.84      -26.07     36.94 o
   0   5  17        8.78       36.28     39.96 o
   1   5  17        2.29      -36.82     51.32 o
   2   5  17       26.60       13.34     47.39 o
   3   5  17        4.03      -51.43     51.43 o
   4   5  17       13.44       80.62     69.45 o
   5   5  17        6.25       72.76    119.21 o
   6   5  17        0.18      -64.24    112.55 o
  -6   6  17        0.12      -87.11     87.11 o
  -5   6  17        0.21      -21.45     83.02 o
  -4   6  17        1.54     -170.02    170.02 o
  -3   6  17        7.10      110.75     89.36 o
  -2   6  17        0.15       -4.15     80.70 o
  -1   6  17        5.84       93.55     82.40 o
   0   6  17        1.71      -14.00    109.44 o
   1   6  17       11.59       58.55    117.10 o
   2   6  17        1.63        0.52    119.49 o
   3   6  17        1.63      101.68    134.19 o
   4   6  17        0.02      149.25    133.81 o
  -4   7  17        0.94      -86.83    112.01 o
  -3   7  17        2.20       33.45    121.43 o
  -2   7  17        6.00      130.81    123.08 o
  -1   7  17        0.01       12.88    126.20 o
   0   7  17        0.32      -57.67    123.06 o
   1   7  17       19.07       -4.63    124.48 o
 -10   0  18        5.08      -83.82     83.82 o
  -8   0  18       49.56      -10.88     67.28 o
  -6   0  18       25.96      -51.69     64.57 o
  -4   0  18      444.71      577.22     98.69 o
  -2   0  18      291.72      310.39     73.53 o
   0   0  18        6.01      -48.52     48.52 o
   2   0  18      299.05      236.87     73.27 o
   4   0  18      115.17      185.64     75.01 o
   6   0  18       11.37       58.02     74.35 o
   8   0  18       32.35      166.63    103.37 o
 -10   1  18        1.74       34.70     58.06 o
  -9   1  18        0.51      -36.61     56.41 o
  -8   1  18        7.75       21.60     50.96 o
  -7   1  18        2.16      -21.78     43.82 o
  -6   1  18        8.11      -35.63     41.77 o
  -5   1  18       19.73      -17.34     40.73 o
  -4   1  18      161.31      156.58     46.70 o
  -3   1  18       31.97      -14.81     38.33 o
  -2   1  18        7.26      -21.44     40.54 o
  -1   1  18        5.25       22.14     37.83 o
   0   1  18        0.21      -34.38     34.38 o
   1   1  18      144.48      156.87     46.16 o
   2   1  18        2.16      -21.33     37.24 o
   3   1  18       52.02      139.69     45.49 o
   4   1  18        0.62        4.64     43.77 o
   5   1  18       46.61      115.07     51.92 o
   6   1  18        4.88      -55.06     60.26 o
   7   1  18       95.67      139.78     71.22 o
   8   1  18       50.80       27.76    106.40 o
 -10   2  18        0.61       19.31     45.88 o
  -9   2  18       27.28       64.52     53.02 o
  -8   2  18       68.36       57.02     68.61 o
  -7   2  18        7.18       42.76     50.94 o
  -6   2  18        0.08      -14.81     43.18 o
  -5   2  18       13.90       -5.73     39.22 o
  -4   2  18      130.73       89.48     42.58 o
  -3   2  18       74.00       77.63     42.58 o
  -2   2  18       42.58       34.85     39.53 o
  -1   2  18      100.97      167.51     44.70 o
   0   2  18       20.17      105.05     43.70 o
   1   2  18      224.44      190.28     46.59 o
   2   2  18      248.64      247.23     49.67 o
   3   2  18       22.46        5.30     39.68 o
   4   2  18       16.76      -20.39     45.58 o
   5   2  18       52.99      -58.43     59.77 o
   6   2  18       39.21       63.08     66.84 o
   7   2  18       27.01      -93.89     93.89 o
  -9   3  18        0.03       35.61     40.17 o
  -8   3  18        8.73      -29.79     58.70 o
  -7   3  18       11.44      -35.82     47.37 o
  -6   3  18        9.67      -43.39     44.15 o
  -5   3  18        5.00      -32.74     60.73 o
  -4   3  18       28.43       57.80     47.42 o
  -3   3  18      225.87      195.19     53.67 o
  -2   3  18       21.73       90.84     53.51 o
  -1   3  18        5.18       24.63     43.75 o
   0   3  18        0.45       50.24     48.60 o
   1   3  18       73.32       98.60     51.38 o
   2   3  18        0.25       68.54     48.85 o
   3   3  18      135.68      139.71     54.53 o
   4   3  18       62.70       65.91     58.37 o
   5   3  18       11.76      -51.53     51.53 o
   6   3  18       22.03      -34.47     82.76 o
   7   3  18        1.76      -99.80     99.80 o
  -8   4  18        0.12        8.57     58.29 o
  -7   4  18       31.74      -38.33     74.66 o
  -6   4  18       15.08      -34.85     55.47 o
  -5   4  18       25.80       43.25     43.54 o
  -4   4  18       27.94       14.90     47.68 o
  -3   4  18        7.37      -39.63     40.29 o
  -2   4  18        8.43       45.54     49.70 o
  -1   4  18       41.71       39.47     45.33 o
   0   4  18       52.66       15.99     42.31 o
   1   4  18       38.25      145.58     71.87 o
   2   4  18        0.92       31.17     47.72 o
   3   4  18        3.66      -24.05     49.55 o
   4   4  18       38.89       14.72     54.41 o
   5   4  18       40.50       63.54     60.43 o
   6   4  18       13.24      -47.37     93.71 o
  -7   5  18        1.03       -2.50     69.58 o
  -6   5  18        3.54      -53.45     53.45 o
  -5   5  18        0.05       78.54     53.46 o
  -4   5  18        2.43       58.67     51.14 o
  -3   5  18        5.12       47.22     50.17 o
  -2   5  18       37.00       37.57     51.08 o
  -1   5  18        1.73      -47.77     71.72 o
   0   5  18       56.91       77.96     53.97 o
   1   5  18       75.05       26.79     58.06 o
   2   5  18       20.96       -4.49     48.96 o
   3   5  18        6.35       13.44     60.26 o
   4   5  18       28.91       24.91     64.84 o
   5   5  18        0.10     -102.88    102.88 o
  -6   6  18        0.97      -32.88    149.49 o
  -5   6  18        0.06        2.22     85.93 o
  -4   6  18        0.15       68.87     83.31 o
  -3   6  18        8.15       -4.34     96.13 o
  -2   6  18        2.19       62.04     79.64 o
  -1   6  18        5.46       92.91     75.13 o
   0   6  18        0.25      108.60    124.63 o
   1   6  18        0.41      -45.98    106.42 o
   2   6  18        0.06      -84.58     84.58 o
   3   6  18        2.46      -12.86    123.49 o
  -1   7  18        5.12      -36.98    123.26 o
  -9   0  19        8.67      -47.41     91.87 o
  -7   0  19       45.09      -23.07     66.02 o
  -5   0  19      123.48      101.67     69.17 o
  -3   0  19        0.24       -0.63     57.60 o
  -1   0  19      632.19      443.20     84.03 o
   1   0  19       61.11        8.66     58.88 o
   3   0  19       29.38       31.50    105.57 o
   5   0  19       66.30      -44.81     64.25 o
   7   0  19       39.27      154.59    101.00 o
 -10   1  19        0.27      -28.30     58.82 o
  -9   1  19        1.54        2.05     63.18 o
  -8   1  19        2.64       64.34     61.62 o
  -7   1  19       20.45       59.64     50.08 o
  -6   1  19        6.18      -42.22     42.22 o
  -5   1  19        9.28       63.37     46.56 o
  -4   1  19       31.73       -9.28     41.67 o
  -3   1  19        0.09        0.48     40.83 o
  -2   1  19       64.23       13.35     41.96 o
  -1   1  19        0.84       12.92     40.16 o
   0   1  19      129.36      140.99     45.85 o
   1   1  19       30.46       84.54     45.06 o
   2   1  19       15.67       39.96     43.84 o
   3   1  19        4.76      -39.93     39.93 o
   4   1  19       87.06       92.45     47.59 o
   5   1  19        0.24       33.42     49.24 o
   6   1  19       33.41      164.91     55.20 o
   7   1  19       14.21       15.17    161.45 o
  -9   2  19        3.23      -12.68     51.26 o
  -8   2  19       21.83       61.81     56.62 o
  -7   2  19        5.58      -26.10     54.88 o
  -6   2  19        1.23       -0.72     42.55 o
  -5   2  19       19.42       18.37     42.15 o
  -4   2  19       32.05      -14.70     39.74 o
  -3   2  19       11.64       37.90     41.41 o
  -2   2  19       83.58       24.77     39.85 o
  -1   2  19       53.47       81.29     41.83 o
   0   2  19       46.92       31.93     40.44 o
   1   2  19      113.34      164.42     48.82 o
   2   2  19       61.67       29.50     42.07 o
   3   2  19        4.92       53.26     43.05 o
   4   2  19       54.24        9.06     54.80 o
   5   2  19       37.40      -17.72     60.24 o
   6   2  19       27.95       43.73     62.88 o
   7   2  19        0.94     -106.94    106.94 o
  -9   3  19        0.15       13.91     38.76 o
  -8   3  19        3.93      -32.50     48.42 o
  -7   3  19        4.81       87.99     53.19 o
  -6   3  19       10.49       85.93     51.28 o
  -5   3  19        4.06        2.52     45.90 o
  -4   3  19        1.80      -46.07     46.07 o
  -3   3  19       28.29        0.13     46.40 o
  -2   3  19       28.68      -24.46     43.75 o
  -1   3  19       15.56      -34.48     42.53 o
   0   3  19      147.64       69.74     48.46 o
   1   3  19       28.72      -12.82     45.67 o
   2   3  19        1.83      -42.29     42.29 o
   3   3  19       11.41      -48.22     48.22 o
   4   3  19       56.43       -4.48     51.32 o
   5   3  19       12.21        1.69     58.93 o
   6   3  19       26.21       39.24     68.61 o
  -8   4  19        0.75      -48.56     60.34 o
  -7   4  19        5.78      -14.89     63.22 o
  -6   4  19        0.03       -4.25     59.82 o
  -5   4  19        0.62      -49.80     49.80 o
  -4   4  19        4.46       14.35     46.76 o
  -3   4  19        1.08      -23.74     39.33 o
  -2   4  19       33.63       39.60     52.36 o
  -1   4  19        1.87       59.07     47.86 o
   0   4  19       19.35       52.73     50.21 o
   1   4  19        0.70      -13.90     44.12 o
   2   4  19        9.48        3.22     47.45 o
   3   4  19       21.18      -15.64     53.99 o
   4   4  19       39.43       78.55     56.67 o
   5   4  19        7.11      150.96     70.63 o
  -7   5  19        1.22       68.84    155.66 o
  -6   5  19        1.75      -37.01     63.55 o
  -5   5  19        4.30        8.39     92.04 o
  -4   5  19       11.05      -32.57     50.11 o
  -3   5  19        0.38       39.08     51.41 o
  -2   5  19        6.19      -44.79     44.79 o
  -1   5  19       18.41       67.60     58.65 o
   0   5  19        0.10       14.04     50.94 o
   1   5  19       51.03      192.76     65.06 o
   2   5  19        2.79       26.39     63.42 o
   3   5  19       56.40      213.70     94.40 o
   4   5  19        2.20       36.43     91.59 o
  -5   6  19        0.01       69.85    144.83 o
  -4   6  19        1.60      129.01     96.30 o
  -3   6  19        1.09       76.81     93.63 o
  -2   6  19        1.33       49.30     85.82 o
  -1   6  19        0.06       45.29     82.25 o
   0   6  19        0.37       70.63    135.58 o
   1   6  19        4.35     -114.32    114.32 o
   2   6  19        8.80        9.25    122.35 o
  -8   0  20       47.76        3.33     85.92 o
  -6   0  20        2.84      -54.43     65.03 o
  -4   0  20      134.94      -29.36     64.00 o
  -2   0  20      171.00      142.22     72.19 o
   0   0  20       94.58      117.68     79.78 o
   2   0  20      148.82       64.44     64.03 o
   4   0  20       89.41       49.30     68.05 o
   6   0  20        3.88      -16.65     72.02 o
  -9   1  20        0.96       36.69     68.24 o
  -8   1  20       22.27       49.43     62.03 o
  -7   1  20        6.57      -16.55     45.91 o
  -6   1  20        0.08      -20.62     45.47 o
  -5   1  20       15.63       48.21     46.57 o
  -4   1  20        2.18       13.31     43.91 o
  -3   1  20       59.27       73.39     45.22 o
  -2   1  20       26.37      -38.62     38.62 o
  -1   1  20       32.94       33.68     54.51 o
   0   1  20      120.95       99.56     60.23 o
   1   1  20       99.65      133.40     48.12 o
   2   1  20        4.24       46.32     44.93 o
   3   1  20      257.96      282.25     65.47 o
   4   1  20       78.64      -22.05     43.40 o
   5   1  20        2.90       11.50     46.69 o
   6   1  20        1.11       85.42     53.25 o
  -9   2  20        0.00        0.25     83.17 o
  -8   2  20        1.19       11.32     53.55 o
  -7   2  20       17.92       23.88     44.75 o
  -6   2  20        3.76       41.92     46.93 o
  -5   2  20       19.41       15.56     43.82 o
  -4   2  20        2.67      -40.32     40.54 o
  -3   2  20        0.22       54.00     44.10 o
  -2   2  20       73.18       48.29     41.35 o
  -1   2  20       17.85       -7.29     40.73 o
   0   2  20        0.03      -36.64     36.64 o
   1   2  20      182.47      189.12     52.02 o
   2   2  20       71.92      -25.84     49.64 o
   3   2  20       31.51       60.26     53.48 o
   4   2  20        8.22      -63.65     63.65 o
   5   2  20        0.05       20.91     63.08 o
   6   2  20        2.35      -24.75     59.21 o
  -8   3  20        3.84      -42.85     51.28 o
  -7   3  20        0.30      -47.88     47.88 o
  -6   3  20        2.55      -46.06     46.06 o
  -5   3  20        3.80       93.17     53.09 o
  -4   3  20       13.68        0.66     46.89 o
  -3   3  20       21.31      -35.89     45.74 o
  -2   3  20        5.91      -26.00     44.82 o
  -1   3  20        1.45       30.11     55.03 o
   0   3  20       17.44       59.85     49.21 o
   1   3  20        2.15       16.98     49.45 o
   2   3  20       55.80       87.33     54.48 o
   3   3  20        1.10       18.07     56.01 o
   4   3  20        1.82       59.54     71.99 o
   5   3  20        6.76       45.91     62.15 o
  -7   4  20        0.78       58.32     68.58 o
  -6   4  20        6.86      102.66     61.70 o
  -5   4  20        7.38      -46.93     56.00 o
  -4   4  20        0.90      -12.35     44.79 o
  -3   4  20        1.11       -2.19     44.05 o
  -2   4  20        3.13      148.90     52.34 o
  -1   4  20        4.08      -26.50     44.50 o
   0   4  20       22.85       44.66     51.39 o
   1   4  20       22.22       -9.96     47.80 o
   2   4  20        5.95      -31.96     50.80 o
   3   4  20        1.40       82.37     59.59 o
   4   4  20        0.14      -28.35     54.68 o
  -6   5  20        0.84     -107.99    151.84 o
  -5   5  20        0.04      -48.74     48.74 o
  -4   5  20       15.05      -26.78     53.88 o
  -3   5  20       12.52       85.38     55.96 o
  -2   5  20        5.65       52.87     53.72 o
  -1   5  20        9.28       29.50     78.39 o
   0   5  20        6.93      -18.69     42.36 o
   1   5  20        5.26      -27.83     73.04 o
   2   5  20        0.87      -55.57     55.57 o
   3   5  20        5.20       61.06     69.50 o
  -3   6  20        1.41     -120.20    120.20 o
  -2   6  20        2.74      136.11     89.58 o
  -1   6  20        0.62      -12.49     92.84 o
   0   6  20        1.48       14.90    131.03 o
  -7   0  21        1.58      -66.79     66.79 o
  -5   0  21       90.94       35.17     69.71 o
  -3   0  21       38.77       -4.27     60.92 o
  -1   0  21        4.29      -39.08     58.72 o
   1   0  21      113.19      135.81     70.38 o
   3   0  21       38.33      131.52     71.08 o
   5   0  21       54.06       59.23     81.94 o
  -8   1  21        0.97       60.11     59.02 o
  -7   1  21        3.56      -29.92     50.05 o
  -6   1  21        7.74      -25.57     46.77 o
  -5   1  21        1.84       12.83     49.40 o
  -4   1  21       35.38      107.82     49.52 o
  -3   1  21       20.05        4.90     44.93 o
  -2   1  21        9.35      130.84     50.81 o
  -1   1  21        6.15       77.88     48.48 o
   0   1  21       89.79      131.86     50.14 o
   1   1  21        0.21      -15.38     40.99 o
   2   1  21        6.06       59.73     46.52 o
   3   1  21       37.40      132.72     48.58 o
   4   1  21        8.56       40.73     70.54 o
   5   1  21       13.81       21.43     54.89 o
   6   1  21       73.92      220.98     76.48 o
  -8   2  21        0.41       60.25     60.21 o
  -7   2  21        3.03       78.55     57.10 o
  -6   2  21       13.08      -21.17     44.53 o
  -5   2  21        3.52      -16.14     43.49 o
  -4   2  21        7.39      -37.60     37.60 o
  -3   2  21       16.67      -35.72     39.18 o
  -2   2  21       27.11       25.24     43.95 o
  -1   2  21       76.66       20.61     41.46 o
   0   2  21       22.93        4.92     48.56 o
   1   2  21       17.66      -36.47     53.99 o
   2   2  21        5.83        3.79     50.75 o
   3   2  21        3.47      -48.95     48.95 o
   4   2  21       39.83       16.71     62.45 o
   5   2  21        7.97      -22.07     59.71 o
  -7   3  21        5.04       88.05     63.63 o
  -6   3  21        1.15      -51.76     51.76 o
  -5   3  21        8.92      -18.63     49.00 o
  -4   3  21        4.45       69.31     55.36 o
  -3   3  21       13.38       36.78     53.70 o
  -2   3  21        0.06       19.29     58.09 o
  -1   3  21       32.15       79.12     57.89 o
   0   3  21       58.32      116.57     56.56 o
   1   3  21        7.59       14.39     53.53 o
   2   3  21       39.69       24.26     51.96 o
   3   3  21       61.04       34.14     63.21 o
   4   3  21       29.29       34.66     62.64 o
   5   3  21       22.87      278.38    135.08 o
  -6   4  21        5.23       30.46     61.32 o
  -5   4  21        0.08      -10.40     59.83 o
  -4   4  21        0.05       22.59     49.53 o
  -3   4  21        0.05      -13.52     48.68 o
  -2   4  21       28.85      -10.68     47.97 o
  -1   4  21        0.17      -48.05     48.05 o
   0   4  21        0.27      -44.54     47.72 o
   1   4  21       14.26        7.35     50.84 o
   2   4  21        2.99      -27.55     55.15 o
   3   4  21       12.29      -19.23     59.16 o
  -4   5  21        0.56      -53.22     53.22 o
  -3   5  21        8.21       74.01     83.20 o
  -2   5  21        0.14       95.48     60.07 o
  -1   5  21        0.71      -52.90     52.90 o
   0   5  21        0.01       43.27     54.99 o
   1   5  21        0.03      -49.95     66.48 o
   2   5  21        3.10       38.47     72.73 o
  -8   0  22       11.24      -65.15     65.15 o
  -6   0  22        2.67      -63.32     65.19 o
  -4   0  22        3.92      -57.60     63.97 o
  -2   0  22       61.60      108.01     70.72 o
   0   0  22       67.33       63.11     67.87 o
   2   0  22       56.82      -52.77     52.77 o
   4   0  22        6.50      -63.10     63.10 o
  -8   1  22        2.03       -1.48     54.34 o
  -7   1  22        0.75       67.68     50.40 o
  -6   1  22        0.38       -6.21     49.73 o
  -5   1  22        0.42       20.98     48.82 o
  -4   1  22        0.15      -18.45     45.06 o
  -3   1  22       23.62      113.80     50.39 o
  -2   1  22        2.56      -24.62     44.60 o
  -1   1  22       36.86      135.34     51.90 o
   0   1  22        1.12       52.25     46.58 o
   1   1  22        3.20      -56.13     56.13 o
   2   1  22       62.86       -4.83     43.40 o
   3   1  22      102.57      110.95     52.37 o
   4   1  22       11.29      -11.40     47.68 o
   5   1  22       18.74       15.07     72.91 o
  -7   2  22        1.34        4.69     56.65 o
  -6   2  22       21.98       36.18     59.23 o
  -5   2  22        5.89      -49.48     51.23 o
  -4   2  22        4.95       -0.72     53.84 o
  -3   2  22       12.80      -35.80     52.26 o
  -2   2  22        7.58       38.63     52.95 o
  -1   2  22        4.29      -29.03     51.78 o
   0   2  22        1.63      -49.20     49.20 o
   1   2  22       24.83       52.41     56.13 o
   2   2  22       15.65       53.29     57.21 o
   3   2  22        1.78       50.25     60.88 o
   4   2  22       33.48       12.12     61.80 o
  -6   3  22        1.98       31.74     51.35 o
  -5   3  22        1.14       70.66     54.95 o
  -4   3  22        0.72       39.49     54.50 o
  -3   3  22        6.42      -13.76     54.65 o
  -2   3  22        1.71      -16.87     54.09 o
  -1   3  22       32.39       82.70     57.47 o
   0   3  22       62.88      -39.49     54.45 o
   1   3  22        6.42      -18.29     54.55 o
   2   3  22        6.68       16.91     55.09 o
   3   3  22        5.05       17.09     60.84 o
  -5   4  22        1.90       53.32     62.27 o
  -4   4  22        0.59       -8.41     49.01 o
  -3   4  22        0.61       42.43     49.22 o
  -2   4  22       16.55       -7.76     53.43 o
  -1   4  22        2.25       59.83     53.22 o
   0   4  22        0.05       62.53     51.97 o
   1   4  22       10.14       96.84     54.37 o
   2   4  22        5.70       44.42     55.51 o
  -2   5  22        2.13       69.03     65.03 o
  -1   5  22        0.52      -16.96     59.59 o
  -7   0  23        0.06       48.39     70.62 o
  -5   0  23       25.89       31.06     73.11 o
  -3   0  23       28.73       -0.71     72.12 o
  -1   0  23       74.21      -33.87    121.74 o
   1   0  23       19.09      -37.41     60.91 o
   3   0  23       29.28      -28.13     70.94 o
  -7   1  23        0.01       50.04     53.81 o
  -6   1  23        2.24       24.66     51.70 o
  -5   1  23       12.42      -14.46     49.71 o
  -4   1  23       15.28       21.99     49.24 o
  -3   1  23        0.08        5.04     47.75 o
  -2   1  23        1.19       -4.05     73.69 o
  -1   1  23       19.11       38.68     49.82 o
   0   1  23       41.71       67.87     54.77 o
   1   1  23        0.07      -43.37     43.37 o
   2   1  23       48.75      -42.54     43.76 o
   3   1  23       14.93       52.54     49.07 o
   4   1  23        0.07       45.46    101.19 o
  -6   2  23       14.49      -39.92     55.78 o
  -5   2  23       49.96      -54.29     54.29 o
  -4   2  23        1.15       46.67     57.81 o
  -3   2  23        8.70       78.92     58.57 o
  -2   2  23       27.46       84.54     59.89 o
  -1   2  23       10.86       72.85     60.08 o
   0   2  23        1.83       -4.71     57.64 o
   1   2  23       33.45       19.50     71.87 o
   2   2  23       13.13      105.23     62.65 o
   3   2  23        4.81      -45.56     56.01 o
  -5   3  23        2.79      -12.76     52.33 o
  -4   3  23       13.94       45.36     54.26 o
  -3   3  23       18.56       83.82     58.07 o
  -2   3  23        0.07       77.36     57.35 o
  -1   3  23        5.07       43.66     55.51 o
   0   3  23        2.17      -49.84     49.84 o
   1   3  23        8.50      -11.39     58.23 o
   2   3  23        7.61       -1.13     54.79 o
  -3   4  23        0.02      -16.61     52.91 o
  -2   4  23        0.10        0.63     48.39 o
  -1   4  23        7.92        8.78     51.42 o
   0   4  23       13.62       34.48     64.54 o
  -6   0  24      105.24       36.29     96.25 o
  -4   0  24        0.06       77.61     76.45 o
  -2   0  24        1.77       -5.27     65.82 o
   0   0  24       10.44       97.01     76.86 o
   2   0  24        7.64      -58.99     61.15 o
  -6   1  24       12.60      -48.09    117.36 o
  -5   1  24        0.30       71.87     54.07 o
  -4   1  24        0.62       36.45     50.14 o
  -3   1  24        3.99      -47.54     47.92 o
  -2   1  24        1.37       25.17     51.19 o
  -1   1  24       46.07       47.61     53.50 o
   0   1  24       14.82       47.75     51.30 o
   1   1  24        1.07       11.05     47.58 o
   2   1  24        0.67      -26.82     53.26 o
  -5   2  24       13.06       84.97     61.59 o
  -4   2  24        0.53       61.92     60.52 o
  -3   2  24        0.22      -56.95     87.82 o
  -2   2  24       29.09       32.78     58.80 o
  -1   2  24        8.62       22.79     58.12 o
   0   2  24       19.02       70.41     65.09 o
   1   2  24        0.48      -52.45     53.92 o
   2   2  24        2.49      -51.26     54.62 o
  -3   3  24        0.05      -48.85     52.80 o
  -2   3  24        4.33      -24.65     60.70 o
  -1   3  24        2.45       26.34     55.64 o
   0   3  24        0.14       17.10     62.56 o
  -3   0  25        8.60      113.01     86.68 o
  -1   0  25        3.41       33.47    100.59 o
   1   0  25       29.44        1.34     73.17 o
  -4   1  25       15.46        7.92     58.61 o
  -3   1  25        2.74      -50.14     50.14 o
  -2   1  25        1.37        5.53     53.50 o
  -1   1  25        0.97      -37.39     43.00 o
   0   1  25        2.48       64.19     71.06 o
  -2   2  25        3.00       75.24     79.02 o
  -1   2  25        2.66      -21.38     75.96 o
 
